# Supplementary material for: (E)-N-Benzyl-2-cyano-3-phenyl­acryl­amide
Source: Acta Crystallogr Sect E Struct Rep Online. 2010 Dec 4;67(Pt 1):o8. doi: 10.1107/S1600536810049548 (PMC3050274; doi:10.1107/S1600536810049548)
Supplement: Supplementary file 2 [file e-67-000o8-Isup2.hkl]

#
# h,k,l, Fc-squared, Fo-squared, sigma(Fo-squared) and status flag
#
data_I
_shelx_title ' K1154 in P-1'
_shelx_refln_list_code          4
_shelx_F_calc_maximum       47.61
_exptl_crystal_F_000       276.00
_reflns_d_resolution_high  0.8370
 
loop_
 _symmetry_equiv_pos_as_xyz
 'x, y, z'
 '-x, -y, -z'
 
_cell_length_a     5.8956
_cell_length_b     9.9224
_cell_length_c    12.1400
_cell_angle_alpha  94.508
_cell_angle_beta   99.544
_cell_angle_gamma  98.895
 
_shelx_F_squared_multiplier     1.000
 
loop_
 _refln_index_h
 _refln_index_k
 _refln_index_l
 _refln_F_squared_calc
 _refln_F_squared_meas
 _refln_F_squared_sigma
 _refln_observed_status
   2   0   0      506.63      513.93      3.66 o
   3   0   0       88.42       84.92      1.34 o
   4   0   0      103.90      106.71      1.58 o
   5   0   0       62.60       65.29      2.36 o
   6   0   0        7.45        7.45      0.62 o
  -6   1   0       38.90       39.70      1.29 o
  -5   1   0        4.05        3.35      0.30 o
  -4   1   0        0.06        0.09      0.07 o
  -3   1   0      395.75      389.91      3.44 o
  -2   1   0       14.96       13.79      0.28 o
   0   1   0        1.71        2.26      0.22 o
   2   1   0       13.48       11.70      0.27 o
   3   1   0      108.96      114.56      1.38 o
   4   1   0        1.75        2.85      0.37 o
   5   1   0      240.25      247.89      2.79 o
   6   1   0        0.18        0.12      0.11 o
  -6   2   0        3.25        3.34      0.57 o
  -5   2   0       27.01       27.02      0.87 o
  -4   2   0        5.39        6.04      0.45 o
  -3   2   0      223.37      231.57      1.85 o
  -1   2   0       22.34       18.20      0.59 o
   2   2   0      484.42      463.47      3.88 o
   3   2   0      143.33      139.07      1.85 o
   4   2   0       66.55       67.55      1.55 o
   5   2   0       17.82       19.08      0.95 o
   6   2   0       39.13       40.53      1.55 o
  -6   3   0        3.94        2.99      0.37 o
  -5   3   0       20.47       19.23      0.65 o
  -4   3   0       14.66       12.48      0.58 o
  -3   3   0      284.81      320.78      2.64 o
  -2   3   0        0.03        0.04      0.06 o
  -1   3   0       70.91       68.48      1.53 o
   1   3   0       72.84       69.23      0.84 o
   2   3   0       13.06       12.82      0.63 o
   3   3   0        0.17        0.07      0.08 o
   4   3   0       12.78       13.05      0.69 o
   5   3   0       26.64       26.61      1.67 o
  -6   4   0       15.14       14.30      0.60 o
  -5   4   0       10.51       10.39      0.49 o
  -4   4   0        8.67        7.61      0.43 o
  -3   4   0       28.71       36.07      1.10 o
  -2   4   0      302.85      311.64      5.26 o
  -1   4   0       47.85       51.07      1.64 o
   0   4   0      378.04      375.31      5.28 o
   1   4   0      564.29      508.85      2.90 o
   2   4   0      500.08      492.74      6.73 o
   3   4   0        7.52        7.25      0.51 o
   4   4   0        2.62        2.42      0.31 o
   5   4   0       34.94       35.54      1.73 o
  -6   5   0       28.56       27.85      1.34 o
  -5   5   0        7.93        8.24      0.47 o
  -4   5   0        3.55        3.62      0.31 o
  -3   5   0       57.47       60.86      1.53 o
  -2   5   0      295.60      288.22      4.95 o
  -1   5   0       14.39       23.19      0.79 o
   0   5   0       14.13       15.37      1.26 o
   1   5   0      314.43      288.67      2.50 o
   2   5   0       82.79       86.66      2.00 o
   3   5   0       23.49       24.99      0.75 o
   4   5   0        2.29        3.29      0.43 o
   5   5   0        0.76        0.80      0.17 o
  -6   6   0        0.11        0.20      0.09 o
  -5   6   0       34.66       33.92      1.06 o
  -4   6   0       48.58       55.65      1.09 o
  -3   6   0      313.90      300.60      4.41 o
  -2   6   0        3.67        5.15      0.72 o
  -1   6   0      361.08      368.85     13.63 o
   0   6   0      115.74      116.73      2.90 o
   1   6   0       80.39       81.76      1.48 o
   2   6   0       98.38       92.91      2.26 o
   3   6   0      182.59      192.67      1.97 o
   4   6   0        8.78        6.91      0.87 o
   5   6   0        0.35        0.10      0.14 o
  -6   7   0        0.05        0.18      0.14 o
  -5   7   0       56.30       57.70      1.37 o
  -4   7   0      113.93      116.95      1.52 o
  -3   7   0      125.50      119.26      2.16 o
  -2   7   0       12.78       10.19      1.06 o
  -1   7   0        2.33        2.01      0.58 o
   0   7   0        1.75        2.79      0.33 o
   1   7   0        1.82        2.04      0.29 o
   2   7   0      293.11      292.25      2.95 o
   3   7   0        4.00        4.85      0.36 o
   4   7   0        9.32        7.23      0.83 o
  -5   8   0        0.15        0.22      0.08 o
  -4   8   0        1.81        1.91      0.25 o
  -3   8   0       12.40       12.51      1.29 o
  -2   8   0       91.08       91.35      2.03 o
  -1   8   0       85.62       75.54      1.80 o
   0   8   0        0.67        0.37      0.09 o
   1   8   0       63.05       61.96      1.21 o
   2   8   0       17.49       19.80      0.74 o
   3   8   0       43.30       40.95      2.05 o
   4   8   0        4.99        4.05      0.53 o
  -5   9   0       10.00       10.76      0.41 o
  -4   9   0       10.89       13.07      0.61 o
  -3   9   0        0.07        0.04      0.13 o
  -2   9   0        1.06        1.08      0.34 o
  -1   9   0       91.04       90.18      1.37 o
   0   9   0        0.74        0.49      0.27 o
   1   9   0       44.67       46.01      1.29 o
   2   9   0       69.87       68.95      1.31 o
   3   9   0        2.65        1.78      0.38 o
  -4  10   0        0.03        0.30      0.13 o
  -3  10   0        2.39        1.96      0.43 o
  -2  10   0        0.74        1.01      0.24 o
  -1  10   0       16.16       13.83      0.69 o
   0  10   0        3.49        2.82      0.31 o
   1  10   0       56.36       58.31      1.65 o
   2  10   0        6.35        6.00      0.47 o
  -3  11   0        5.26        6.31      0.38 o
  -2  11   0       14.10       14.31      0.61 o
  -1  11   0       29.00       30.42      0.77 o
   0  11   0       35.43       31.86      1.11 o
   1  11   0        4.58        5.67      0.32 o
  -1 -11   1        5.80        6.00      0.45 o
   0 -11   1        2.54        2.33      0.31 o
   1 -11   1        5.71        6.36      0.36 o
   2 -11   1       14.47       14.91      0.63 o
   3 -11   1        2.85        2.52      0.20 o
  -2 -10   1        1.01        0.78      0.17 o
  -1 -10   1        6.35        6.26      0.56 o
   0 -10   1        2.90        2.76      0.32 o
   1 -10   1        8.90        9.29      0.57 o
   2 -10   1       47.77       45.53      1.26 o
   3 -10   1        6.15        6.96      0.76 o
   4 -10   1       21.44       22.93      0.62 o
  -3  -9   1        2.57        3.31      0.52 o
  -2  -9   1       79.73       82.19      1.66 o
  -1  -9   1       21.65       21.64      1.06 o
   0  -9   1       61.75       62.15      1.38 o
   1  -9   1        5.92        5.34      0.33 o
   2  -9   1      161.79      162.54      4.03 o
   3  -9   1        5.19        5.57      0.74 o
   4  -9   1       14.98       16.29      0.68 o
   5  -9   1        0.28        0.18      0.08 o
  -4  -8   1        4.91        4.67      0.59 o
  -3  -8   1        4.49        4.39      0.40 o
  -2  -8   1       12.33       10.73      0.54 o
  -1  -8   1        7.13        6.91      0.38 o
   0  -8   1        0.51        0.52      0.08 o
   1  -8   1       15.02       19.49      0.92 o
   2  -8   1       30.28       28.63      1.14 o
   3  -8   1      116.38      122.29      2.62 o
   4  -8   1       10.03        9.62      0.55 o
   5  -8   1        1.32        1.10      0.25 o
  -4  -7   1       12.27       13.63      1.15 o
  -3  -7   1       34.31       38.14      1.03 o
  -2  -7   1        0.22        0.19      0.07 o
  -1  -7   1        1.15        1.27      0.23 o
   0  -7   1        9.72       10.32      0.96 o
   1  -7   1      266.81      266.35      6.44 o
   2  -7   1       52.10       55.43      2.47 o
   3  -7   1       31.82       30.33      1.09 o
   4  -7   1       83.58       82.97      2.12 o
   5  -7   1        7.49        7.65      0.49 o
   6  -7   1        8.98       11.57      0.53 o
  -5  -6   1        1.21        0.77      0.24 o
  -4  -6   1        4.24        4.61      0.71 o
  -3  -6   1       21.34       21.99      0.71 o
  -2  -6   1        3.60        3.99      0.46 o
  -1  -6   1        5.15        3.95      0.32 o
   0  -6   1      100.01      116.28      3.46 o
   1  -6   1       73.05       66.97      5.73 o
   2  -6   1        2.03        3.05      0.56 o
   3  -6   1      124.63      119.95      3.97 o
   4  -6   1       32.90       30.22      0.81 o
   5  -6   1        1.47        1.05      0.19 o
   6  -6   1        0.34        0.47      0.12 o
  -5  -5   1        2.18        2.54      0.46 o
  -4  -5   1        0.15        0.06      0.12 o
  -3  -5   1        1.96        1.87      0.44 o
  -2  -5   1       29.53       32.81      1.22 o
  -1  -5   1      238.58      243.17      2.27 o
   0  -5   1      172.57      187.92      4.25 o
   1  -5   1      385.32      406.86      5.02 o
   2  -5   1        0.40        0.88      0.28 o
   3  -5   1       62.73       68.28      1.64 o
   4  -5   1       16.08       15.15      0.47 o
   5  -5   1       71.29       68.88      1.56 o
   6  -5   1        1.46        1.46      0.18 o
  -5  -4   1       16.77       18.25      1.25 o
  -4  -4   1        0.13        0.27      0.10 o
  -3  -4   1        7.04        8.00      0.53 o
  -2  -4   1       61.66       58.58      1.48 o
  -1  -4   1       81.86       88.25      1.19 o
   0  -4   1      143.24      161.95      4.79 o
   1  -4   1      400.30      383.93      4.52 o
   2  -4   1      289.48      303.16      6.36 o
   3  -4   1       19.61       23.62      0.91 o
   4  -4   1        5.90        5.08      0.35 o
   5  -4   1       13.59       13.23      0.49 o
   6  -4   1        4.33        3.54      0.55 o
  -5  -3   1       69.11       72.10      1.78 o
  -4  -3   1        0.00        0.36      0.18 o
  -3  -3   1      346.05      363.79      3.32 o
  -2  -3   1        9.82       10.11      0.55 o
  -1  -3   1     1136.42     1009.45      5.67 o
   0  -3   1       59.94       56.01      0.96 o
   1  -3   1        1.79        2.79      0.27 o
   2  -3   1      170.20      164.36      1.55 o
   3  -3   1       59.50       68.08      1.23 o
   4  -3   1       18.17       19.64      0.67 o
   5  -3   1       40.52       38.95      0.90 o
   6  -3   1        0.04        0.07      0.12 o
  -6  -2   1        2.82        2.25      0.36 o
  -5  -2   1        8.33        8.82      0.52 o
  -4  -2   1       12.99       13.97      0.70 o
  -3  -2   1       56.20       54.16      1.02 o
  -2  -2   1      222.30      200.51      1.76 o
   1  -2   1       28.28       20.04      0.63 o
   2  -2   1      352.68      345.32      1.91 o
   3  -2   1        2.45        1.69      0.19 o
   4  -2   1       18.78       22.87      0.87 o
   5  -2   1       15.36       16.20      0.58 o
   6  -2   1        6.10        6.95      0.79 o
  -6  -1   1        3.02        3.41      0.36 o
  -5  -1   1       60.15       62.16      1.42 o
  -4  -1   1        4.54        5.19      0.39 o
  -3  -1   1        0.33        0.17      0.06 o
  -2  -1   1      131.94      137.62      0.93 o
  -1  -1   1      176.92      160.26      2.38 o
   0  -1   1        8.38        8.17      0.47 o
   2  -1   1        5.76        6.94      0.19 o
   3  -1   1       30.70       29.38      0.63 o
   4  -1   1      136.18      140.27      2.64 o
   5  -1   1      167.93      176.25      2.19 o
   6  -1   1        3.80        2.84      0.33 o
  -6   0   1        0.07        0.18      0.11 o
  -5   0   1       28.33       28.34      1.01 o
  -4   0   1      166.03      168.96      1.99 o
  -3   0   1       60.31       62.51      1.14 o
  -2   0   1      517.34      513.07      2.22 o
  -1   0   1      233.91      192.77      2.72 o
   1   0   1      151.92      133.36      3.46 o
   2   0   1     1093.21      998.26      4.51 o
   3   0   1        9.29       11.69      0.50 o
   4   0   1      165.33      170.12      3.09 o
   5   0   1       11.24       11.26      0.61 o
   6   0   1        0.80        0.64      0.29 o
  -6   1   1        0.32        0.31      0.12 o
  -5   1   1       28.57       29.43      0.88 o
  -4   1   1       22.39       17.01      0.94 o
  -3   1   1      347.74      360.81      2.29 o
  -2   1   1        0.90        1.01      0.10 o
   0   1   1        5.68        4.47      0.36 o
   2   1   1      253.66      268.90      1.38 o
   3   1   1       24.52       22.11      0.61 o
   4   1   1       50.11       52.70      1.55 o
   5   1   1      203.28      210.02      3.22 o
   6   1   1        2.65        2.01      0.39 o
  -7   2   1        1.50        1.84      0.27 o
  -6   2   1       70.60       74.48      2.68 o
  -5   2   1       58.27       59.18      1.29 o
  -4   2   1        8.92        6.88      0.42 o
  -3   2   1      132.70      131.09      1.38 o
  -2   2   1      388.69      386.24      3.01 o
  -1   2   1      134.49      143.11      2.12 o
   1   2   1      789.27      734.08      5.46 o
   3   2   1       22.01       21.85      0.92 o
   4   2   1      196.20      205.98      3.14 o
   5   2   1        7.07        6.78      0.46 o
   6   2   1        5.76        5.01      0.52 o
  -6   3   1        0.72        1.15      0.24 o
  -5   3   1       11.02        9.73      0.46 o
  -4   3   1       27.03       24.37      0.82 o
  -3   3   1       96.65       98.15      1.45 o
  -2   3   1       74.93       73.31      1.39 o
  -1   3   1        4.23        8.15      0.35 o
   0   3   1      395.33      414.86      2.70 o
   1   3   1       95.86       92.59      1.08 o
   2   3   1      530.73      534.38      5.36 o
   3   3   1       86.33       91.32      1.73 o
   4   3   1       42.32       42.77      1.25 o
   5   3   1        8.34        8.75      0.89 o
  -6   4   1       33.51       31.01      1.10 o
  -5   4   1       13.57       12.74      0.53 o
  -4   4   1       26.86       23.63      0.75 o
  -3   4   1       28.23       27.09      0.94 o
  -2   4   1       65.67       70.01      1.25 o
  -1   4   1        0.03        0.13      0.08 o
   0   4   1       79.98       84.76      1.39 o
   1   4   1      577.30      543.13      3.03 o
   2   4   1        0.61        1.06      1.42 o
   3   4   1        1.41        1.92      0.26 o
   4   4   1        1.29        1.01      0.20 o
   5   4   1        0.96        0.76      0.36 o
  -6   5   1       23.52       23.58      0.95 o
  -5   5   1       39.44       35.75      0.98 o
  -4   5   1        7.87        7.13      0.50 o
  -3   5   1       39.96       35.57      1.41 o
  -2   5   1        1.93        2.25      0.30 o
  -1   5   1       25.55       38.49      1.41 o
   0   5   1      318.65      355.67      6.04 o
   1   5   1       89.86       83.19      1.60 o
   2   5   1      515.30      504.47      6.60 o
   3   5   1        5.52        4.97      0.28 o
   4   5   1        8.50        7.92      0.66 o
   5   5   1        0.72        0.76      0.17 o
  -6   6   1        0.45        1.33      0.22 o
  -5   6   1       30.89       32.06      0.92 o
  -4   6   1       36.89       37.05      0.84 o
  -3   6   1      214.18      204.13      3.63 o
  -2   6   1        2.99        5.34      0.73 o
  -1   6   1      116.36      121.59      4.79 o
   0   6   1        0.01        0.10      0.08 o
   1   6   1       39.51       37.00      1.00 o
   2   6   1       56.75       51.35      1.68 o
   3   6   1       67.69       71.81      1.09 o
   4   6   1        7.94        7.29      0.89 o
   5   6   1        7.08        6.47      0.41 o
  -6   7   1       12.15       12.69      0.61 o
  -5   7   1       26.40       25.27      0.90 o
  -4   7   1       34.96       35.22      0.90 o
  -3   7   1      127.77      127.83      2.68 o
  -2   7   1      107.66      108.52      4.34 o
  -1   7   1       17.10       19.08      1.74 o
   0   7   1       16.38       17.82      0.74 o
   1   7   1      188.89      188.99      2.79 o
   2   7   1       51.08       55.96      1.22 o
   3   7   1        0.21        0.76      0.17 o
   4   7   1        0.71        0.94      0.28 o
  -5   8   1        1.01        1.50      0.20 o
  -4   8   1        0.88        0.84      0.17 o
  -3   8   1      130.87      127.51      2.77 o
  -2   8   1        0.11        0.10      0.09 o
  -1   8   1       75.40       66.73      1.69 o
   0   8   1       66.28       66.45      1.20 o
   1   8   1      251.78      249.02      2.46 o
   2   8   1       15.74       17.37      0.68 o
   3   8   1       83.35       80.19      1.84 o
   4   8   1        0.39        0.36      0.15 o
  -5   9   1       17.34       20.28      0.47 o
  -4   9   1       14.82       15.96      0.68 o
  -3   9   1       86.89       85.90      2.93 o
  -2   9   1       20.57       18.79      1.36 o
  -1   9   1        8.45        8.38      0.44 o
   0   9   1        0.96        0.44      0.18 o
   1   9   1       33.07       33.81      1.08 o
   2   9   1       22.26       18.40      0.64 o
   3   9   1        1.73        1.94      0.36 o
  -4  10   1        0.04        0.11      0.07 o
  -3  10   1       14.22       12.31      1.01 o
  -2  10   1        2.32        3.57      0.35 o
  -1  10   1        0.71        0.71      0.15 o
   0  10   1        3.13        2.48      0.29 o
   1  10   1        8.56        8.21      0.59 o
   2  10   1        0.04       -0.07      0.11 o
  -3  11   1       16.88       18.95      0.53 o
  -2  11   1        0.84        0.56      0.12 o
  -1  11   1        8.12        7.47      0.50 o
   0  11   1        1.83        2.07      0.27 o
   1  11   1       14.09       15.21      0.50 o
  -1 -11   2       11.47       11.63      0.63 o
   0 -11   2        0.77        0.34      0.12 o
   1 -11   2        7.41        7.84      0.39 o
   2 -11   2        2.68        1.67      0.20 o
   3 -11   2        1.05        1.51      0.15 o
  -2 -10   2        6.55        6.47      0.40 o
  -1 -10   2        0.21        0.07      0.17 o
   0 -10   2       21.04       20.52      0.71 o
   1 -10   2       12.41       10.79      0.61 o
   2 -10   2       19.72       20.38      0.83 o
   3 -10   2        3.03        2.74      0.50 o
   4 -10   2       16.32       18.26      0.53 o
  -3  -9   2       35.17       36.36      1.70 o
  -2  -9   2       71.75       78.77      1.63 o
  -1  -9   2       24.60       24.18      1.11 o
   0  -9   2       13.11       10.77      0.52 o
   1  -9   2        2.06        1.94      0.21 o
   2  -9   2      122.33      119.12      3.44 o
   3  -9   2       45.89       43.63      2.02 o
   4  -9   2        3.66        2.59      0.23 o
   5  -9   2        6.39        4.84      0.29 o
  -4  -8   2        2.84        2.92      0.50 o
  -3  -8   2       40.18       40.79      1.19 o
  -2  -8   2        6.74        7.22      0.44 o
  -1  -8   2        2.90        3.32      0.28 o
   0  -8   2        0.14        0.10      0.10 o
   1  -8   2        9.95       12.00      0.72 o
   2  -8   2      183.45      177.14      2.83 o
   3  -8   2       54.36       53.08      1.84 o
   4  -8   2       93.07       92.79      1.47 o
   5  -8   2        3.06        3.13      0.28 o
  -4  -7   2       20.34       21.94      1.48 o
  -3  -7   2        1.06        0.96      0.16 o
  -2  -7   2       15.14       15.67      0.59 o
  -1  -7   2        1.97        1.97      0.33 o
   0  -7   2      219.87      240.56      5.36 o
   1  -7   2        0.06        2.02      0.54 o
   2  -7   2      161.98      164.36      4.34 o
   3  -7   2       42.05       44.73      1.18 o
   4  -7   2       19.96       20.22      0.73 o
   5  -7   2        8.19        5.24      0.40 o
   6  -7   2        3.72        4.16      0.29 o
  -5  -6   2        7.28        6.64      0.68 o
  -4  -6   2        0.03        0.21      0.26 o
  -3  -6   2       42.01       44.01      0.87 o
  -2  -6   2        0.12        0.19      0.08 o
  -1  -6   2       22.50       25.32      0.81 o
   0  -6   2       19.00       21.79      1.43 o
   1  -6   2       43.13       45.80      3.11 o
   2  -6   2       54.43       55.40      2.41 o
   3  -6   2      103.50       97.61      2.10 o
   4  -6   2       32.59       25.48      0.63 o
   5  -6   2        5.25        4.00      0.45 o
   6  -6   2        7.40        7.54      0.42 o
  -5  -5   2        0.30        0.13      0.10 o
  -4  -5   2       14.62       15.62      0.70 o
  -3  -5   2        1.07        1.74      0.31 o
  -2  -5   2       53.63       48.45      1.46 o
  -1  -5   2      165.32      155.00      1.91 o
   0  -5   2       21.75       22.75      1.01 o
   1  -5   2       18.02       17.08      1.07 o
   2  -5   2       71.62       63.40      3.55 o
   3  -5   2       10.80       13.03      0.73 o
   4  -5   2       18.77       17.94      0.47 o
   5  -5   2       23.92       22.22      0.65 o
   6  -5   2       18.40       15.92      0.53 o
  -5  -4   2        0.15       -0.05      0.12 o
  -4  -4   2       23.67       23.26      0.78 o
  -3  -4   2      143.41      144.94      2.55 o
  -2  -4   2       99.23       99.76      2.47 o
  -1  -4   2        9.82        9.60      0.39 o
   0  -4   2        6.04        8.35      0.45 o
   1  -4   2       29.01       29.76      1.31 o
   2  -4   2      426.62      459.27      4.33 o
   3  -4   2       48.64       52.15      1.37 o
   4  -4   2        2.76        3.03      0.30 o
   5  -4   2        4.95        4.48      0.32 o
   6  -4   2       19.08       18.64      0.79 o
  -6  -3   2       18.30       20.28      1.04 o
  -5  -3   2       74.03       76.70      1.88 o
  -4  -3   2       43.16       44.88      1.60 o
  -3  -3   2      571.44      574.23      4.92 o
  -2  -3   2       20.66       18.21      1.61 o
  -1  -3   2        0.12        0.43      0.06 o
   0  -3   2      732.91      689.16     11.28 o
   1  -3   2     1279.53     1194.21      6.82 o
   2  -3   2       29.20       28.89      0.69 o
   3  -3   2        0.04        0.10      0.05 o
   4  -3   2        4.61        4.79      0.36 o
   5  -3   2       76.74       75.28      1.34 o
   6  -3   2        4.62        5.68      0.68 o
  -6  -2   2       94.38      100.31      2.62 o
  -5  -2   2       17.67       19.35      0.77 o
  -4  -2   2        3.03        3.84      0.36 o
  -3  -2   2      139.13      127.66      1.64 o
  -2  -2   2       41.36       36.93      0.85 o
  -1  -2   2      554.98      516.42      4.57 o
   0  -2   2       74.48       61.23      1.55 o
   1  -2   2        9.38        8.87      0.64 o
   2  -2   2      452.64      456.41      2.78 o
   3  -2   2      189.61      200.73      2.16 o
   4  -2   2       70.08       65.68      1.47 o
   5  -2   2       94.39       95.24      1.36 o
   6  -2   2        1.20        1.62      0.38 o
  -6  -1   2       32.46       33.23      1.61 o
  -5  -1   2       47.96       50.71      1.31 o
  -4  -1   2        0.04        0.25      0.08 o
  -3  -1   2       23.81       25.22      0.64 o
  -2  -1   2       53.35       51.22      0.53 o
   1  -1   2      272.95      291.42      1.60 o
   2  -1   2      106.77      109.09      0.78 o
   3  -1   2      608.24      627.45      3.44 o
   4  -1   2        4.42        5.71      0.52 o
   5  -1   2       11.82       11.88      0.49 o
   6  -1   2        2.13        1.80      0.38 o
  -6   0   2      203.87      213.47      3.07 o
  -5   0   2       56.17       55.94      1.42 o
  -4   0   2       85.60       85.64      1.41 o
  -3   0   2       83.96       81.51      1.29 o
  -2   0   2      579.82      548.96      2.66 o
   0   0   2       68.90       70.69      1.45 o
   1   0   2       15.62       14.85      0.40 o
   2   0   2       75.70       80.09      0.82 o
   3   0   2       79.78       83.55      1.34 o
   4   0   2       60.38       65.13      1.37 o
   5   0   2       31.78       35.92      1.10 o
   6   0   2        4.47        4.62      0.61 o
  -7   1   2       12.18       10.58      0.69 o
  -6   1   2        5.81        7.16      0.81 o
  -5   1   2       98.86      102.01      1.51 o
  -4   1   2        4.63        3.28      0.55 o
  -3   1   2       44.62       45.79      0.79 o
  -2   1   2      163.70      156.80      1.03 o
   0   1   2        0.62        0.92      0.18 o
   2   1   2        2.80        5.70      0.19 o
   3   1   2       51.57       64.80      1.23 o
   4   1   2       14.92       17.17      0.88 o
   5   1   2       67.76       68.32      1.83 o
   6   1   2        0.88        1.22      0.29 o
  -7   2   2        1.04        1.48      0.28 o
  -6   2   2       96.51      101.48      2.22 o
  -5   2   2       89.87       90.14      1.36 o
  -4   2   2       13.64       10.44      0.62 o
  -3   2   2        6.53        9.55      0.37 o
  -2   2   2      188.39      193.57      1.40 o
   0   2   2       31.27       24.95      0.95 o
   1   2   2      145.47      133.69      1.25 o
   2   2   2     1282.67     1303.49      7.52 o
   3   2   2        0.06        0.10      0.07 o
   4   2   2      221.79      220.44      9.06 o
   5   2   2        8.33        7.56      0.59 o
   6   2   2        0.14        0.21      0.12 o
  -7   3   2        6.26        5.80      0.52 o
  -6   3   2       30.62       28.75      1.07 o
  -5   3   2        6.44        6.79      0.35 o
  -4   3   2        7.36        4.63      0.49 o
  -3   3   2      112.49      114.14      1.55 o
  -2   3   2       21.96       25.73      0.70 o
  -1   3   2      353.55      380.06      3.88 o
   0   3   2      227.95      232.31      1.68 o
   1   3   2      650.98      645.85      4.73 o
   2   3   2        0.90        0.62      0.15 o
   3   3   2       19.99       18.95      0.79 o
   4   3   2       68.22       68.45      1.87 o
   5   3   2        1.64        1.55      0.37 o
   6   3   2        1.84        1.52      0.24 o
  -6   4   2       21.79       22.16      0.95 o
  -5   4   2       16.44       15.16      0.58 o
  -4   4   2      196.57      195.63      2.40 o
  -3   4   2        2.07        2.07      0.26 o
  -2   4   2        6.34        8.23      0.44 o
  -1   4   2      169.08      166.18      2.89 o
   0   4   2        6.91        5.67      0.41 o
   1   4   2      606.33      580.99      3.86 o
   2   4   2       57.63       54.67      1.96 o
   3   4   2        5.73        6.14      0.48 o
   4   4   2        7.12        9.10      0.70 o
   5   4   2       15.25       13.88      0.74 o
  -6   5   2        3.27        4.17      0.41 o
  -5   5   2        3.24        3.53      0.35 o
  -4   5   2       23.75       22.78      1.01 o
  -3   5   2        8.60        8.39      0.98 o
  -2   5   2       16.74       13.94      0.76 o
  -1   5   2      528.05      572.94      6.63 o
   0   5   2      142.19      156.30      2.78 o
   1   5   2      171.22      172.65      1.95 o
   2   5   2       21.35       19.04      1.25 o
   3   5   2       20.88       21.98      0.71 o
   4   5   2       12.86       12.63      1.15 o
   5   5   2        1.70        1.40      0.22 o
  -6   6   2        3.42        3.15      0.34 o
  -5   6   2       36.90       38.89      0.99 o
  -4   6   2      240.56      237.83      2.10 o
  -3   6   2       39.29       42.15      2.31 o
  -2   6   2      172.38      171.16      4.38 o
  -1   6   2      140.84      137.46      2.56 o
   0   6   2        0.00        0.07      0.05 o
   1   6   2      107.74      112.68      1.99 o
   2   6   2      194.55      190.66      2.52 o
   3   6   2       51.94       53.23      1.38 o
   4   6   2        0.03        0.22      0.14 o
   5   6   2        0.31        0.18      0.08 o
  -6   7   2       13.92       14.56      0.66 o
  -5   7   2        7.67        8.49      0.43 o
  -4   7   2      262.63      274.76      2.31 o
  -3   7   2      118.71      125.00      2.65 o
  -2   7   2        2.01        3.60      0.72 o
  -1   7   2        0.43        0.63      0.19 o
   0   7   2        4.70        5.08      0.39 o
   1   7   2        2.84        2.58      0.21 o
   2   7   2      112.44      117.10      2.06 o
   3   7   2        2.39        2.62      0.37 o
   4   7   2        0.29        0.23      0.18 o
  -5   8   2        1.67        2.16      0.18 o
  -4   8   2        0.15        0.35      0.11 o
  -3   8   2      281.45      280.12      3.58 o
  -2   8   2        7.50        7.19      0.56 o
  -1   8   2       42.18       33.08      0.77 o
   0   8   2       27.73       28.80      0.77 o
   1   8   2      222.35      227.79      2.80 o
   2   8   2       54.44       51.13      1.66 o
   3   8   2        6.78        6.56      0.52 o
  -5   9   2        0.27        0.17      0.06 o
  -4   9   2       19.88       19.97      0.61 o
  -3   9   2       41.36       40.18      1.98 o
  -2   9   2       13.84        9.94      0.70 o
  -1   9   2       16.62       14.24      0.61 o
   0   9   2       32.48       36.39      0.98 o
   1   9   2        1.49        2.10      0.32 o
   2   9   2        2.11        2.02      0.24 o
   3   9   2       13.98       15.38      0.63 o
  -4  10   2        1.24        1.25      0.16 o
  -3  10   2       24.74       26.77      1.10 o
  -2  10   2        0.01       -0.02      0.06 o
  -1  10   2       10.32       10.38      0.58 o
   0  10   2       14.38       16.08      0.69 o
   1  10   2        1.88        2.37      0.45 o
   2  10   2        0.52        0.56      0.17 o
  -3  11   2       17.61       16.65      0.52 o
  -2  11   2        4.88        4.35      0.27 o
  -1  11   2        5.06        6.13      0.65 o
   0  11   2       11.04        9.80      0.53 o
  -1 -11   3        4.57        4.83      0.40 o
   0 -11   3        0.01        0.08      0.24 o
   1 -11   3        0.22        0.10      0.07 o
   2 -11   3        1.23        0.69      0.12 o
   3 -11   3        9.85        8.84      0.27 o
  -2 -10   3        0.49        0.48      0.12 o
  -1 -10   3        4.04        4.32      0.45 o
   0 -10   3        9.51       11.20      0.51 o
   1 -10   3        2.29        1.96      0.25 o
   2 -10   3        4.96        5.71      0.42 o
   3 -10   3       26.79       30.99      0.90 o
   4 -10   3        0.00        0.11      0.05 o
  -3  -9   3        6.98        7.50      0.78 o
  -2  -9   3       48.26       49.83      1.28 o
  -1  -9   3       38.73       39.88      2.12 o
   0  -9   3       37.41       36.66      0.95 o
   1  -9   3      117.29      116.40      1.73 o
   2  -9   3        3.48        3.43      0.58 o
   3  -9   3        3.49        3.88      0.59 o
   4  -9   3       11.08       10.71      0.44 o
  -4  -8   3        0.41       -0.04      0.15 o
  -3  -8   3       47.68       51.59      1.32 o
  -2  -8   3        0.65        0.13      0.07 o
  -1  -8   3        0.08        0.22      0.06 o
   0  -8   3       44.93       45.48      0.88 o
   1  -8   3        7.82        7.68      0.60 o
   2  -8   3       58.92       56.09      1.58 o
   3  -8   3      151.84      155.48      3.79 o
   4  -8   3       46.02       43.90      0.99 o
   5  -8   3        5.26        6.47      0.45 o
  -4  -7   3       39.39       46.02      2.13 o
  -3  -7   3        0.00        0.09      0.07 o
  -2  -7   3        1.12        1.14      0.14 o
  -1  -7   3       35.76       34.59      1.15 o
   0  -7   3       45.40       43.85      1.27 o
   1  -7   3        7.91        6.48      0.97 o
   2  -7   3      173.34      161.38      3.25 o
   3  -7   3       70.47       71.48      1.49 o
   4  -7   3       22.86       21.56      0.72 o
   5  -7   3       24.28       21.98      0.62 o
  -5  -6   3        6.20        5.14      0.61 o
  -4  -6   3        3.91        3.22      0.39 o
  -3  -6   3       37.53       37.82      0.86 o
  -2  -6   3        2.38        3.15      0.60 o
  -1  -6   3       12.39       10.56      0.58 o
   0  -6   3        6.30        7.47      0.65 o
   1  -6   3        6.42        4.17      0.46 o
   2  -6   3        3.02        3.91      0.48 o
   3  -6   3       11.14       11.15      0.62 o
   4  -6   3       51.66       50.01      0.96 o
   5  -6   3       30.59       28.60      0.91 o
   6  -6   3       20.15       15.21      0.76 o
  -5  -5   3        5.06        4.95      0.43 o
  -4  -5   3        0.28        0.45      0.16 o
  -3  -5   3       28.81       32.33      1.23 o
  -2  -5   3       12.64       11.35      0.69 o
  -1  -5   3      196.60      194.57      1.98 o
   0  -5   3      138.89      135.61      2.44 o
   1  -5   3       31.35       33.11      1.57 o
   2  -5   3       12.96       14.36      0.86 o
   3  -5   3       16.99       18.35      0.76 o
   4  -5   3        7.32        7.35      0.36 o
   5  -5   3        0.04        0.11      0.19 o
   6  -5   3        3.63        5.15      0.53 o
  -6  -4   3       12.19       11.92      0.70 o
  -5  -4   3        4.70        5.01      0.64 o
  -4  -4   3        8.19        8.40      0.47 o
  -3  -4   3       12.46       11.15      0.59 o
  -2  -4   3       74.89       80.05      1.65 o
  -1  -4   3      217.47      203.04      1.89 o
   0  -4   3        9.47        9.19      0.49 o
   1  -4   3        0.10        0.65      0.21 o
   2  -4   3        6.06        6.00      0.51 o
   3  -4   3        5.04        3.21      0.29 o
   4  -4   3        9.64        7.04      0.29 o
   5  -4   3       62.97       58.12      1.90 o
   6  -4   3        0.40        1.03      0.26 o
  -6  -3   3        6.05        5.79      0.60 o
  -5  -3   3       38.04       38.55      1.90 o
  -4  -3   3        0.27        0.56      0.15 o
  -3  -3   3      110.70      114.50      1.77 o
  -2  -3   3        0.24        0.14      0.06 o
  -1  -3   3       23.33       25.29      0.73 o
   0  -3   3       42.64       46.14      0.88 o
   1  -3   3      322.01      323.01      5.25 o
   2  -3   3      701.66      710.55      3.94 o
   3  -3   3       19.68       32.35      0.90 o
   4  -3   3       84.26       78.44      3.16 o
   5  -3   3        7.00        6.05      0.55 o
   6  -3   3       19.08       17.93      1.17 o
  -6  -2   3      129.28      141.50      3.25 o
  -5  -2   3        0.23        0.11      0.16 o
  -4  -2   3       57.36       60.07      1.42 o
  -3  -2   3       54.17       51.75      1.10 o
  -2  -2   3       13.91       14.15      0.41 o
  -1  -2   3       16.94       19.66      0.65 o
   0  -2   3        2.73        1.90      0.23 o
   1  -2   3      166.56      169.07      2.17 o
   2  -2   3       40.16       41.06      0.70 o
   3  -2   3       54.29       59.52      0.95 o
   4  -2   3        0.02        0.06      0.13 o
   5  -2   3       93.03       93.21      2.21 o
   6  -2   3       19.55       21.46      1.32 o
  -6  -1   3        0.78        1.20      0.34 o
  -5  -1   3       15.06       14.42      0.70 o
  -4  -1   3        7.05        7.14      0.46 o
  -3  -1   3      461.58      463.07      2.71 o
  -2  -1   3       46.77       41.45      0.59 o
   1  -1   3      748.34      679.88     43.56 o
   2  -1   3        9.67       11.79      0.28 o
   3  -1   3      146.40      160.79      1.63 o
   4  -1   3       41.17       43.02      1.87 o
   5  -1   3        6.47        5.87      0.45 o
   6  -1   3        1.71        1.83      0.40 o
  -6   0   3        0.25        0.12      0.15 o
  -5   0   3       11.34       13.08      0.68 o
  -4   0   3       66.07       64.82      1.46 o
  -3   0   3       12.70       12.21      0.49 o
  -2   0   3      216.06      213.09      2.55 o
   1   0   3        5.56        7.22      0.26 o
   2   0   3       72.82       80.25      0.85 o
   3   0   3       16.05       15.10      0.55 o
   4   0   3      260.74      264.95      4.99 o
   5   0   3       13.07       13.05      0.82 o
   6   0   3        0.34        0.45      0.22 o
  -7   1   3        4.11        3.10      0.39 o
  -6   1   3        8.01        7.05      0.81 o
  -5   1   3       25.41       27.57      0.85 o
  -4   1   3       29.15       29.18      1.22 o
  -3   1   3       59.25       52.28      0.97 o
  -2   1   3      148.83      141.45      1.10 o
  -1   1   3      475.18      402.53      3.90 o
   0   1   3       67.82       66.66      2.90 o
   1   1   3      410.94      396.44      3.77 o
   2   1   3       45.53       50.93      0.79 o
   3   1   3      386.50      390.17      5.22 o
   4   1   3        2.41        2.59      0.29 o
   5   1   3       91.33       94.15      2.15 o
   6   1   3        0.67        0.66      0.20 o
  -7   2   3        0.03        0.03      0.09 o
  -6   2   3       10.22        9.18      0.95 o
  -5   2   3        2.06        2.53      0.23 o
  -4   2   3      215.42      217.23      3.39 o
  -3   2   3      190.77      195.72      3.21 o
  -2   2   3       84.05       74.45      0.90 o
  -1   2   3      951.64      842.82     10.83 o
   0   2   3      853.55      775.21      6.29 o
   1   2   3       99.86      101.87      1.30 o
   2   2   3        0.31        0.26      0.07 o
   3   2   3       49.71       56.36      1.31 o
   4   2   3       35.82       35.38      1.77 o
   5   2   3        2.18        1.44      0.25 o
  -6   3   3        0.06        0.12      0.12 o
  -5   3   3       62.11       62.19      1.04 o
  -4   3   3       58.45       54.77      1.41 o
  -3   3   3       98.94      105.27      1.43 o
  -2   3   3      593.38      605.09      4.11 o
  -1   3   3      637.63      677.49      5.73 o
   0   3   3        1.88        1.93      0.11 o
   1   3   3       51.47       57.46      0.96 o
   2   3   3       40.72       40.89      1.10 o
   3   3   3        1.37        2.17      0.34 o
   4   3   3       18.53       16.38      0.91 o
   5   3   3       19.79       17.24      1.25 o
  -6   4   3        1.56        1.17      0.22 o
  -5   4   3       73.36       75.29      1.28 o
  -4   4   3      108.72      110.37      2.07 o
  -3   4   3       92.80       83.00      3.39 o
  -2   4   3      131.60      153.73      2.30 o
  -1   4   3        9.11       17.88      2.38 o
   0   4   3       35.42       31.23      0.56 o
   1   4   3       87.20       97.82      2.34 o
   2   4   3        1.18        1.35      0.24 o
   3   4   3       13.71       13.98      0.61 o
   4   4   3        0.98        0.20      0.13 o
   5   4   3       13.55       12.42      0.67 o
  -6   5   3       28.46       28.06      1.05 o
  -5   5   3       23.75       23.97      0.77 o
  -4   5   3      546.34      532.68      3.33 o
  -3   5   3        2.98        2.59      0.30 o
  -2   5   3       80.77       82.63      1.86 o
  -1   5   3        2.21        3.01      0.36 o
   0   5   3       77.30       87.75      1.17 o
   1   5   3        1.03        0.86      0.19 o
   2   5   3      153.48      148.62      3.56 o
   3   5   3       22.38       19.76      0.75 o
   4   5   3        5.52        6.79      0.87 o
   5   5   3        0.25        0.07      0.08 o
  -6   6   3       16.60       16.14      0.75 o
  -5   6   3        7.42        8.28      0.51 o
  -4   6   3       22.02       22.96      0.80 o
  -3   6   3        2.65        2.72      0.56 o
  -2   6   3       69.94       73.15      1.64 o
  -1   6   3        0.62        1.76      0.36 o
   0   6   3        0.32        0.28      0.09 o
   1   6   3      105.60      102.40      2.95 o
   2   6   3        8.14        7.19      0.44 o
   3   6   3        0.13        0.08      0.10 o
   4   6   3       16.86       15.16      1.19 o
  -6   7   3        1.03        1.39      0.21 o
  -5   7   3       46.92       46.48      0.98 o
  -4   7   3       31.08       32.32      1.23 o
  -3   7   3        5.33        4.09      0.48 o
  -2   7   3       47.59       40.01      3.06 o
  -1   7   3       25.55       23.45      0.82 o
   0   7   3       54.13       52.73      1.44 o
   1   7   3       61.34       60.25      1.20 o
   2   7   3        0.50        0.57      0.15 o
   3   7   3       20.92       18.73      0.97 o
   4   7   3        0.51        0.33      0.17 o
  -5   8   3       13.44       14.98      0.50 o
  -4   8   3       39.14       39.60      1.05 o
  -3   8   3        1.83        2.76      0.55 o
  -2   8   3      140.67      144.75      3.98 o
  -1   8   3       23.34       23.84      0.74 o
   0   8   3       87.13       87.07      1.44 o
   1   8   3       76.02       78.27      1.99 o
   2   8   3        6.01        5.30      0.42 o
   3   8   3        6.08        6.68      0.51 o
  -5   9   3        0.02       -0.07      0.07 o
  -4   9   3       28.64       26.24      0.98 o
  -3   9   3        0.43        0.60      0.23 o
  -2   9   3       51.61       54.09      1.36 o
  -1   9   3        0.05        0.05      0.08 o
   0   9   3       48.17       46.05      1.56 o
   1   9   3        1.47        1.37      0.39 o
   2   9   3        5.32        5.48      0.46 o
  -4  10   3        8.75       10.20      0.46 o
  -3  10   3        2.38        2.48      0.33 o
  -2  10   3       31.20       35.23      1.02 o
  -1  10   3       58.27       57.00      1.63 o
   0  10   3        0.22       -0.10      0.11 o
   1  10   3        0.00        0.07      0.08 o
  -3  11   3        5.18        5.78      0.27 o
  -2  11   3       26.92       30.71      0.77 o
  -1  11   3        0.87        0.19      0.10 o
   0  11   3        8.49        8.08      0.74 o
  -1 -11   4       12.99       12.50      0.59 o
   0 -11   4        2.28        1.95      0.20 o
   1 -11   4       26.24       24.42      0.92 o
   2 -11   4        2.77        1.98      0.24 o
  -2 -10   4        2.15        2.47      0.23 o
  -1 -10   4        1.10        1.61      0.26 o
   0 -10   4        0.03        0.10      0.10 o
   1 -10   4       78.39       82.11      1.90 o
   2 -10   4        9.02       10.46      0.53 o
   3 -10   4       18.36       18.72      0.49 o
   4 -10   4        1.78        1.58      0.23 o
  -3  -9   4        0.01        0.09      0.13 o
  -2  -9   4       36.32       37.34      1.07 o
  -1  -9   4        0.13        0.33      0.23 o
   0  -9   4        4.07        2.95      0.37 o
   1  -9   4        5.01        5.52      0.52 o
   2  -9   4       34.23       32.30      1.76 o
   3  -9   4       14.52       15.23      0.81 o
   4  -9   4        5.50        4.04      0.25 o
  -4  -8   4       16.32       17.65      1.14 o
  -3  -8   4        5.03        4.63      0.38 o
  -2  -8   4       16.66       15.63      0.63 o
  -1  -8   4       27.02       25.95      0.91 o
   0  -8   4       18.58       17.67      0.67 o
   1  -8   4       17.59       18.38      0.83 o
   2  -8   4        4.78        4.46      0.51 o
   3  -8   4       57.56       56.23      2.21 o
   4  -8   4        0.63        0.72      0.12 o
   5  -8   4        1.89        4.35      0.45 o
  -4  -7   4        6.22        4.78      0.50 o
  -3  -7   4        0.54        0.68      0.14 o
  -2  -7   4        1.05        1.30      0.16 o
  -1  -7   4      152.31      152.31      5.75 o
   0  -7   4       54.47       52.50      1.89 o
   1  -7   4       48.15       46.73      1.75 o
   2  -7   4      107.91      103.02      2.07 o
   3  -7   4       53.04       50.25      1.11 o
   4  -7   4       34.37       32.20      0.86 o
   5  -7   4        0.81        0.81      0.24 o
  -5  -6   4        1.99        1.89      0.24 o
  -4  -6   4        1.77        2.07      0.31 o
  -3  -6   4       37.44       38.19      1.17 o
  -2  -6   4       58.63       58.66      2.91 o
  -1  -6   4       28.47       36.46      2.43 o
   0  -6   4        6.33        7.68      0.53 o
   1  -6   4       44.99       45.70      1.59 o
   2  -6   4        2.79        2.74      0.41 o
   3  -6   4        5.81        5.08      0.32 o
   4  -6   4       48.65       45.21      1.03 o
   5  -6   4       18.50       15.71      1.13 o
  -5  -5   4        1.36        1.11      0.21 o
  -4  -5   4        5.28        5.06      0.51 o
  -3  -5   4        5.35        6.42      0.46 o
  -2  -5   4       12.88       13.53      1.29 o
  -1  -5   4       39.83       40.64      1.40 o
   0  -5   4       10.40       11.98      1.02 o
   1  -5   4       72.19       74.39      2.51 o
   2  -5   4      105.59      123.61      2.56 o
   3  -5   4        9.23        8.66      0.60 o
   4  -5   4        8.94        9.21      0.43 o
   5  -5   4       57.91       54.97      2.24 o
   6  -5   4        0.18        0.25      0.13 o
  -6  -4   4        9.34        8.61      0.64 o
  -5  -4   4        2.51        2.52      0.49 o
  -4  -4   4      161.97      161.95      2.49 o
  -3  -4   4        0.34        0.27      0.17 o
  -2  -4   4       40.44       40.42      2.04 o
  -1  -4   4       32.00       32.44      1.09 o
   0  -4   4       20.00       16.37      0.57 o
   1  -4   4       86.69       93.36      2.64 o
   2  -4   4       10.05       11.89      0.51 o
   3  -4   4       11.81       12.45      0.70 o
   4  -4   4       15.96       15.43      0.46 o
   5  -4   4        0.01       -0.07      0.11 o
   6  -4   4       23.26       23.61      1.15 o
  -6  -3   4        3.57        4.30      0.53 o
  -5  -3   4        1.72        1.91      0.43 o
  -4  -3   4        1.40        0.84      0.19 o
  -3  -3   4       49.27       46.77      2.31 o
  -2  -3   4      149.49      137.95      3.39 o
  -1  -3   4      354.99      353.42      3.03 o
   0  -3   4       50.00       50.34      0.93 o
   1  -3   4        6.61        4.74      0.32 o
   2  -3   4       46.28       55.83      0.92 o
   3  -3   4        2.44        2.87      0.32 o
   4  -3   4       11.29       10.96      0.62 o
   5  -3   4        0.63        0.12      0.10 o
   6  -3   4        0.04        0.12      0.09 o
  -6  -2   4        1.21        1.12      0.30 o
  -5  -2   4        0.09        0.10      0.22 o
  -4  -2   4       28.24       29.33      2.03 o
  -3  -2   4      161.51      173.20      2.68 o
  -2  -2   4       30.50       22.93      1.00 o
  -1  -2   4     1153.44     1022.80      6.51 o
   0  -2   4     1132.14     1218.93     10.21 o
   1  -2   4        1.38        0.81      0.09 o
   2  -2   4      409.55      421.80      2.74 o
   3  -2   4       85.64       86.68      2.17 o
   4  -2   4      211.50      222.25      2.68 o
   5  -2   4       39.75       39.55      1.42 o
   6  -2   4        6.01        5.47      0.62 o
  -6  -1   4        1.14        1.72      0.39 o
  -5  -1   4       33.06       33.38      1.33 o
  -4  -1   4        4.19        3.32      0.57 o
  -3  -1   4       91.95       90.81      1.71 o
  -2  -1   4       28.26       26.88      0.52 o
   0  -1   4       70.01       61.92      3.28 o
   1  -1   4      200.93      206.09      1.44 o
   2  -1   4       56.23       50.87      1.02 o
   3  -1   4      178.33      168.71      3.33 o
   4  -1   4      159.55      151.67      2.23 o
   5  -1   4        4.92        3.90      0.37 o
   6  -1   4        9.69       11.06      0.86 o
  -6   0   4       24.84       28.05      1.59 o
  -5   0   4        8.36        9.13      0.57 o
  -4   0   4      171.68      183.62      7.03 o
  -3   0   4      178.91      170.74      1.92 o
  -2   0   4      710.40      665.05      2.47 o
  -1   0   4      241.30      265.07      4.12 o
   0   0   4        3.03        2.99      0.18 o
   1   0   4      589.03      624.69      2.83 o
   2   0   4       23.70       23.14      0.68 o
   3   0   4        9.02        9.25      0.80 o
   4   0   4      311.18      312.05      3.21 o
   5   0   4       17.84       16.04      0.90 o
   6   0   4       26.43       29.80      1.34 o
  -6   1   4        4.04        3.98      0.62 o
  -5   1   4        1.26        1.76      0.20 o
  -4   1   4        1.34        0.89      0.22 o
  -3   1   4      494.19      479.48      4.10 o
  -2   1   4        2.29        4.04      0.23 o
  -1   1   4      200.80      204.87      1.59 o
   0   1   4       52.96       54.74      1.31 o
   1   1   4     2266.26     2081.31     13.64 o
   2   1   4        0.15        0.25      0.09 o
   3   1   4      172.68      173.90      3.55 o
   4   1   4        0.50        0.45      0.20 o
   5   1   4        3.81        4.32      0.45 o
   6   1   4        4.28        3.97      0.43 o
  -6   2   4        0.71        0.45      0.12 o
  -5   2   4        8.50        9.14      0.44 o
  -4   2   4       15.58       17.30      0.95 o
  -3   2   4       51.81       50.73      0.93 o
  -2   2   4      176.86      192.03      2.22 o
  -1   2   4       60.35       65.17      1.17 o
   0   2   4       79.09       75.01      1.55 o
   1   2   4       49.44       51.48      1.07 o
   2   2   4       17.20       19.16      0.79 o
   3   2   4       22.80       22.01      1.31 o
   4   2   4      129.94      117.41      2.34 o
   5   2   4        0.82        0.74      0.20 o
  -6   3   4        1.43        1.98      0.29 o
  -5   3   4       55.50       57.55      1.25 o
  -4   3   4        7.13        8.45      0.49 o
  -3   3   4        4.80        4.78      0.36 o
  -2   3   4      130.26      141.78      2.99 o
  -1   3   4       48.65       49.14      1.22 o
   0   3   4        0.07        0.14      0.06 o
   1   3   4       20.91       26.44      0.85 o
   2   3   4        1.05        1.43      0.24 o
   3   3   4       52.59       56.13      1.70 o
   4   3   4        0.36        0.66      0.19 o
   5   3   4       31.05       28.07      1.54 o
  -6   4   4        0.04        0.09      0.09 o
  -5   4   4        7.57        6.97      0.49 o
  -4   4   4        0.51        0.22      0.13 o
  -3   4   4        5.65        7.99      0.60 o
  -2   4   4      116.32      130.23      3.11 o
  -1   4   4      477.58      512.05      7.56 o
   0   4   4        0.43        0.36      0.10 o
   1   4   4      250.77      251.31      4.07 o
   2   4   4       69.51       67.80      2.32 o
   3   4   4        1.63        1.59      0.21 o
   4   4   4       17.31       15.84      1.29 o
   5   4   4        0.82        0.54      0.20 o
  -6   5   4        7.90        9.03      0.46 o
  -5   5   4      129.04      134.25      2.07 o
  -4   5   4        1.12        0.94      0.18 o
  -3   5   4        2.50        3.39      0.58 o
  -2   5   4      278.39      294.37      5.10 o
  -1   5   4        5.49        4.31      0.45 o
   0   5   4       30.72       27.30      0.84 o
   1   5   4       75.66       72.50      2.29 o
   2   5   4       50.46       54.04      1.17 o
   3   5   4       14.36       10.55      0.61 o
   4   5   4        1.20        1.79      0.44 o
  -6   6   4        9.98       10.54      0.59 o
  -5   6   4      124.34      125.57      1.89 o
  -4   6   4       54.08       54.05      1.19 o
  -3   6   4      215.67      227.50      3.88 o
  -2   6   4        0.58        0.88      0.24 o
  -1   6   4        2.52        2.74      0.30 o
   0   6   4      195.69      209.36      3.24 o
   1   6   4       74.07       68.58      2.42 o
   2   6   4       63.85       72.03      1.25 o
   3   6   4       11.85       13.44      0.86 o
   4   6   4        2.92        1.94      0.41 o
  -6   7   4        0.24        0.34      0.10 o
  -5   7   4        1.25        1.50      0.20 o
  -4   7   4      258.17      261.57      3.44 o
  -3   7   4        7.68        7.26      0.68 o
  -2   7   4       65.07       55.46      1.44 o
  -1   7   4        0.11        0.16      0.13 o
   0   7   4      241.19      234.46      3.34 o
   1   7   4       94.42       95.59      1.51 o
   2   7   4       78.66       82.89      1.46 o
   3   7   4        0.14        0.04      0.09 o
   4   7   4        8.99       11.11      0.80 o
  -5   8   4       15.85       13.68      0.53 o
  -4   8   4       10.38       10.66      0.66 o
  -3   8   4        8.27        5.95      0.78 o
  -2   8   4        9.89        7.55      0.46 o
  -1   8   4        2.33        1.13      0.19 o
   0   8   4      151.00      155.94      2.81 o
   1   8   4        0.16        0.01      0.09 o
   2   8   4        1.78        1.77      0.29 o
   3   8   4        0.19        0.45      0.13 o
  -5   9   4        0.54        0.19      0.12 o
  -4   9   4       12.17       10.33      0.90 o
  -3   9   4       37.52       39.79      1.89 o
  -2   9   4        2.78        1.71      0.37 o
  -1   9   4       10.83        9.45      0.90 o
   0   9   4       24.14       25.19      1.07 o
   1   9   4        1.52        1.88      0.39 o
   2   9   4       25.89       30.87      1.00 o
  -4  10   4       31.42       30.48      0.91 o
  -3  10   4       13.52       11.61      0.45 o
  -2  10   4       34.61       37.91      0.97 o
  -1  10   4        0.11        0.01      0.06 o
   0  10   4       17.36       17.03      1.10 o
   1  10   4        3.86        3.38      0.47 o
  -2  11   4       10.98       10.19      0.67 o
  -1  11   4        0.34        0.45      0.14 o
  -1 -11   5        3.12        3.09      0.41 o
   0 -11   5       15.63       17.00      0.55 o
   1 -11   5        3.22        2.41      0.27 o
   2 -11   5        3.17        3.76      0.25 o
  -2 -10   5       33.52       35.35      1.04 o
  -1 -10   5        2.20        1.90      0.42 o
   0 -10   5       11.76       11.35      0.69 o
   1 -10   5       15.19       15.07      1.12 o
   2 -10   5       49.17       48.71      1.92 o
   3 -10   5        0.22        0.00      0.04 o
  -3  -9   5        0.74        0.80      0.26 o
  -2  -9   5        0.01        0.01      0.10 o
  -1  -9   5        6.02        4.20      0.66 o
   0  -9   5        0.03       -0.03      0.08 o
   1  -9   5      184.75      175.52      4.14 o
   2  -9   5       11.59       14.58      1.15 o
   3  -9   5       31.17       29.33      1.06 o
   4  -9   5        0.17        0.04      0.06 o
  -4  -8   5        1.44        1.14      0.29 o
  -3  -8   5       29.35       29.52      1.14 o
  -2  -8   5        1.68        1.19      0.20 o
  -1  -8   5        5.34        5.63      0.40 o
   0  -8   5        2.26        2.35      0.39 o
   1  -8   5       55.86       61.98      2.03 o
   2  -8   5        0.03       -0.05      0.07 o
   3  -8   5       20.80       21.42      0.95 o
   4  -8   5        2.92        3.96      0.31 o
   5  -8   5        7.71        6.90      0.54 o
  -4  -7   5        3.31        3.20      0.36 o
  -3  -7   5        0.09        0.17      0.12 o
  -2  -7   5        4.42        4.13      0.35 o
  -1  -7   5        4.40        5.08      0.36 o
   0  -7   5       11.01       10.70      0.94 o
   1  -7   5       56.37       62.33      2.58 o
   2  -7   5      200.78      203.47      2.61 o
   3  -7   5       25.59       23.07      1.49 o
   4  -7   5       25.68       23.58      0.82 o
   5  -7   5       10.08        9.25      0.75 o
  -5  -6   5        0.01        0.01      0.07 o
  -4  -6   5        0.59        0.53      0.18 o
  -3  -6   5       17.79       16.36      0.60 o
  -2  -6   5       81.46       80.70      2.10 o
  -1  -6   5        0.57        0.11      0.12 o
   0  -6   5       36.26       37.46      2.08 o
   1  -6   5       76.70       73.26      2.75 o
   2  -6   5       34.87       34.92      1.19 o
   3  -6   5       21.66       24.67      0.85 o
   4  -6   5        5.71        5.07      0.39 o
   5  -6   5        3.31        2.87      0.46 o
  -5  -5   5        0.42        0.33      0.13 o
  -4  -5   5       12.21       11.45      0.78 o
  -3  -5   5       35.77       37.60      0.88 o
  -2  -5   5        1.35        0.71      0.28 o
  -1  -5   5       85.32       80.69      2.86 o
   0  -5   5        1.07        0.78      0.24 o
   1  -5   5       53.53       59.40      1.46 o
   2  -5   5       79.21       74.72      1.64 o
   3  -5   5       11.89       11.05      0.55 o
   4  -5   5       43.17       39.37      1.43 o
   5  -5   5        7.82        7.73      0.83 o
  -6  -4   5        9.09        8.35      0.64 o
  -5  -4   5        5.06        4.42      0.61 o
  -4  -4   5       25.51       25.47      0.99 o
  -3  -4   5        1.45        1.20      0.23 o
  -2  -4   5        0.08        0.11      0.08 o
  -1  -4   5      534.23      532.90      6.49 o
   0  -4   5       11.82        8.34      0.75 o
   1  -4   5      223.75      223.21      2.62 o
   2  -4   5       19.21       19.55      0.68 o
   3  -4   5       10.66       11.44      0.86 o
   4  -4   5       55.67       51.06      1.16 o
   5  -4   5       23.64       25.41      1.06 o
   6  -4   5        0.44        0.48      0.16 o
  -6  -3   5        0.07        0.03      0.10 o
  -5  -3   5        5.58        5.48      0.75 o
  -4  -3   5       22.13       18.28      0.81 o
  -3  -3   5       68.97       66.93      1.68 o
  -2  -3   5      106.72      107.86      2.53 o
  -1  -3   5        8.43        9.04      0.56 o
   0  -3   5      413.69      411.10      4.32 o
   1  -3   5       96.20      101.53      1.50 o
   2  -3   5       73.65       67.63      1.44 o
   3  -3   5       30.88       29.94      1.37 o
   4  -3   5      243.30      239.66      2.98 o
   5  -3   5        0.54        0.74      0.25 o
   6  -3   5        0.09        0.01      0.07 o
  -6  -2   5        0.44        0.37      0.17 o
  -5  -2   5        0.66        1.02      0.33 o
  -4  -2   5       60.27       66.82      2.44 o
  -3  -2   5        1.05        1.01      0.20 o
  -2  -2   5      826.19      787.20      9.33 o
  -1  -2   5      350.52      340.42      3.93 o
   0  -2   5       21.26       26.28      1.03 o
   1  -2   5      144.26      145.12      1.67 o
   2  -2   5      234.04      227.53     13.59 o
   3  -2   5        5.33        5.50      0.58 o
   4  -2   5        0.23        0.19      0.18 o
   5  -2   5        2.58        2.64      0.36 o
   6  -2   5        3.88        4.55      0.51 o
  -6  -1   5        6.80        6.46      0.74 o
  -5  -1   5       33.52       30.68      1.76 o
  -4  -1   5        0.04        0.12      0.17 o
  -3  -1   5       59.64       54.94      1.12 o
  -2  -1   5      102.33      103.89      1.65 o
  -1  -1   5      332.47      335.31      3.70 o
   0  -1   5      138.54      148.33      2.34 o
   1  -1   5      211.21      211.26      2.64 o
   2  -1   5       33.33       32.68      1.23 o
   3  -1   5        9.42        8.40      0.71 o
   4  -1   5      123.00      126.67      2.09 o
   5  -1   5        0.11        0.07      0.09 o
   6  -1   5        0.34        0.72      0.19 o
  -6   0   5        0.00        0.08      0.19 o
  -5   0   5        0.22        0.35      0.16 o
  -4   0   5       35.04       37.21      1.26 o
  -3   0   5       36.33       45.57      0.99 o
  -2   0   5      587.75      565.51      3.59 o
  -1   0   5       80.68       73.39      1.23 o
   0   0   5     1097.01     1091.93      9.24 o
   1   0   5        8.86        7.76      0.43 o
   2   0   5       60.18       55.03      1.12 o
   3   0   5        1.42        1.71      0.29 o
   4   0   5      153.83      154.13      2.30 o
   5   0   5        1.80        2.24      0.33 o
  -6   1   5        0.22        0.83      0.30 o
  -5   1   5        1.41        1.63      0.18 o
  -4   1   5        0.01        0.06      0.08 o
  -3   1   5        8.31        7.28      0.50 o
  -2   1   5       91.27       89.80      1.19 o
  -1   1   5       14.88       16.01      0.61 o
   0   1   5        0.05        0.28      0.32 o
   1   1   5      640.41      666.09      7.07 o
   2   1   5      232.65      254.26      2.45 o
   3   1   5      157.91      166.15      3.52 o
   4   1   5        5.82        4.87      0.40 o
   5   1   5        0.08        0.07      0.15 o
  -6   2   5        0.04       -0.05      0.09 o
  -5   2   5       27.36       26.38      0.76 o
  -4   2   5       21.45       20.72      1.03 o
  -3   2   5       49.21       52.82      1.09 o
  -2   2   5        0.95        0.48      0.11 o
  -1   2   5       13.80       14.01      0.61 o
   0   2   5      122.61      122.24      1.91 o
   1   2   5      143.03      150.22      4.76 o
   2   2   5        2.83        2.36      0.24 o
   3   2   5        0.08        0.37      0.19 o
   4   2   5        5.27        5.38      0.36 o
   5   2   5        0.00       -0.08      0.08 o
  -6   3   5        5.72        7.17      0.52 o
  -5   3   5       25.98       27.84      0.81 o
  -4   3   5        8.67        7.90      0.53 o
  -3   3   5       52.43       56.24      1.20 o
  -2   3   5        8.74        8.57      0.80 o
  -1   3   5       10.39        9.78      0.84 o
   0   3   5      195.00      189.86      3.78 o
   1   3   5        0.15        0.68      0.12 o
   2   3   5       34.95       32.75      0.98 o
   3   3   5        0.35        0.10      0.10 o
   4   3   5        4.37        3.81      0.62 o
   5   3   5        8.90       10.78      0.87 o
  -6   4   5        0.66        0.26      0.09 o
  -5   4   5       44.88       46.27      1.22 o
  -4   4   5       17.86       19.04      0.67 o
  -3   4   5       12.27       12.65      0.76 o
  -2   4   5      106.63      112.13      3.09 o
  -1   4   5      222.80      229.13      4.41 o
   0   4   5       65.95       64.93      1.42 o
   1   4   5        0.94        1.14      0.20 o
   2   4   5      147.37      149.16      2.58 o
   3   4   5        0.57        0.35      0.12 o
   4   4   5        8.46        8.29      0.91 o
   5   4   5        1.88        1.75      0.32 o
  -6   5   5        9.91       10.95      0.48 o
  -5   5   5       22.76       24.26      1.05 o
  -4   5   5        1.13        0.99      0.16 o
  -3   5   5       55.02       60.24      2.51 o
  -2   5   5        2.44        1.29      0.36 o
  -1   5   5        1.83        1.82      0.25 o
   0   5   5       13.95       17.86      0.82 o
   1   5   5      253.03      250.40      3.21 o
   2   5   5       43.84       44.01      1.06 o
   3   5   5       29.56       24.60      0.92 o
   4   5   5        0.01       -0.09      0.13 o
  -6   6   5        4.71        4.54      0.37 o
  -5   6   5       81.42       88.06      1.57 o
  -4   6   5        8.53        8.81      0.53 o
  -3   6   5        5.11        4.71      0.50 o
  -2   6   5        5.47        7.28      0.92 o
  -1   6   5       26.45       27.87      1.10 o
   0   6   5       22.61       21.91      1.30 o
   1   6   5       71.04       75.70      1.58 o
   2   6   5       20.32       18.84      0.80 o
   3   6   5       10.98        8.31      0.65 o
   4   6   5        0.01       -0.06      0.06 o
  -5   7   5        0.34        0.29      0.12 o
  -4   7   5       16.45       16.54      0.85 o
  -3   7   5       10.75        9.50      0.98 o
  -2   7   5       50.53       46.89      1.41 o
  -1   7   5       59.66       69.11      1.81 o
   0   7   5      264.01      272.50      4.96 o
   1   7   5        7.08        7.16      0.47 o
   2   7   5        1.87        2.25      0.34 o
   3   7   5        5.94        4.47      0.43 o
  -5   8   5        2.14        2.66      0.26 o
  -4   8   5       56.27       50.01      2.12 o
  -3   8   5       94.82       92.37      3.03 o
  -2   8   5       15.20       13.93      0.84 o
  -1   8   5       37.97       34.92      1.73 o
   0   8   5        3.76        3.59      0.41 o
   2   8   5        2.70        3.63      0.39 o
   3   8   5        2.18        3.14      0.42 o
  -4   9   5        0.99        0.97      0.28 o
  -3   9   5       10.24       11.85      0.89 o
  -2   9   5       23.02       23.41      0.99 o
  -1   9   5        0.65        0.57      0.21 o
   0   9   5        3.21        2.63      0.48 o
   1   9   5        0.03        0.31      0.14 o
   2   9   5       16.44       17.42      0.67 o
  -3  10   5        9.20        8.97      0.52 o
  -2  10   5        0.73        0.99      0.19 o
  -1  10   5       12.62       10.66      0.91 o
   0  10   5       20.59       20.17      1.09 o
   0 -11   6        0.59        0.38      0.11 o
   1 -11   6       21.66       18.44      1.07 o
  -1 -10   6       20.18       22.03      0.83 o
   0 -10   6       88.44       94.08      1.86 o
   1 -10   6        2.48        2.68      0.31 o
   2 -10   6       12.86       12.96      0.93 o
   3 -10   6        0.71        1.15      0.16 o
  -3  -9   6        0.67        0.63      0.22 o
  -2  -9   6        0.95        1.56      0.26 o
  -1  -9   6        4.13        4.53      0.46 o
   0  -9   6        0.08        0.10      0.16 o
   1  -9   6       27.81       26.83      1.17 o
   2  -9   6      126.09      126.78      3.26 o
   3  -9   6       44.21       46.58      1.00 o
   4  -9   6        0.46        0.00      0.06 o
  -4  -8   6        1.14        1.48      0.31 o
  -3  -8   6        0.57        0.18      0.09 o
  -2  -8   6       41.47       40.43      2.37 o
  -1  -8   6       20.55       22.54      0.76 o
   0  -8   6       20.04       19.75      0.82 o
   1  -8   6        1.93        1.66      0.43 o
   2  -8   6       69.67       69.40      1.86 o
   3  -8   6       32.70       32.41      1.58 o
   4  -8   6        2.80        2.08      0.38 o
  -4  -7   6        9.74        8.05      0.56 o
  -3  -7   6        8.23        7.81      0.63 o
  -2  -7   6        0.14        0.00      0.06 o
  -1  -7   6        0.73        0.70      0.12 o
   0  -7   6        0.03        0.16      0.15 o
   1  -7   6       26.64       25.37      1.13 o
   2  -7   6       63.86       64.07      1.56 o
   3  -7   6       46.51       46.69      1.50 o
   4  -7   6        8.27        6.77      0.76 o
   5  -7   6        9.72        9.71      0.71 o
  -5  -6   6        1.33        1.21      0.20 o
  -4  -6   6        0.01       -0.09      0.09 o
  -3  -6   6        1.52        1.38      0.18 o
  -2  -6   6       29.49       29.95      1.56 o
  -1  -6   6       16.71       16.56      1.39 o
   0  -6   6        5.49        6.13      0.71 o
   1  -6   6       12.87       13.24      0.76 o
   2  -6   6      148.08      155.69      3.02 o
   3  -6   6        0.02        0.06      0.12 o
   4  -6   6        7.66        6.22      0.77 o
   5  -6   6       33.35       36.18      1.56 o
  -5  -5   6        2.82        1.96      0.27 o
  -4  -5   6       24.29       23.44      1.11 o
  -3  -5   6       19.86       20.34      0.93 o
  -2  -5   6        4.97        3.80      0.58 o
  -1  -5   6       66.07       63.57      2.26 o
   0  -5   6       59.99       62.73      2.14 o
   1  -5   6       15.10       11.39      0.68 o
   2  -5   6       14.50       13.15      1.33 o
   3  -5   6       23.64       22.95      1.09 o
   4  -5   6       61.82       57.46      1.70 o
   5  -5   6        0.02        0.35      0.21 o
  -5  -4   6       17.50       19.83      1.34 o
  -4  -4   6       16.43       16.21      0.92 o
  -3  -4   6        4.58        3.84      0.35 o
  -2  -4   6        2.80        2.18      0.42 o
  -1  -4   6       92.43       89.77      2.52 o
   0  -4   6      315.73      316.36      4.50 o
   1  -4   6      436.42      425.99      7.66 o
   2  -4   6       54.22       56.94      1.86 o
   3  -4   6      311.57      312.50      4.45 o
   4  -4   6        4.65        4.34      0.38 o
   5  -4   6        1.81        1.99      0.28 o
  -6  -3   6        0.02       -0.10      0.16 o
  -5  -3   6        4.80        4.84      0.69 o
  -4  -3   6        5.37        4.89      0.54 o
  -3  -3   6        0.87        1.17      0.24 o
  -2  -3   6       10.01       10.22      0.83 o
  -1  -3   6      178.99      186.52      3.36 o
   0  -3   6        6.64        6.83      0.61 o
   1  -3   6       49.13       57.44      1.36 o
   2  -3   6      113.16      106.56      2.51 o
   3  -3   6        2.98        3.45      0.38 o
   4  -3   6      124.05      126.38      2.56 o
   5  -3   6        2.84        3.00      0.36 o
  -6  -2   6        0.33        0.27      0.19 o
  -5  -2   6        0.63        0.49      0.15 o
  -4  -2   6        3.57        3.91      0.44 o
  -3  -2   6        0.17        0.47      0.17 o
  -1  -2   6      648.70      606.34      5.73 o
   0  -2   6        7.06        5.53      0.52 o
   1  -2   6       97.68       93.10      2.01 o
   2  -2   6       52.90       53.79      2.27 o
   3  -2   6       65.95       64.85      2.11 o
   4  -2   6        2.13        2.49      0.37 o
   5  -2   6        7.55        8.47      0.61 o
  -6  -1   6        2.31        1.80      0.26 o
  -5  -1   6       36.43       37.12      1.92 o
  -4  -1   6        4.15        3.69      0.56 o
  -3  -1   6       25.49       27.89      1.31 o
  -2  -1   6      662.63      631.38      6.00 o
  -1  -1   6      474.54      459.61      3.35 o
   0  -1   6      361.27      340.05      3.98 o
   1  -1   6       17.31       17.99      0.72 o
   2  -1   6       10.55       15.44      0.92 o
   3  -1   6       67.49       66.22      2.09 o
   4  -1   6       28.80       28.31      0.99 o
   5  -1   6        0.31        0.16      0.13 o
  -6   0   6        0.76        0.77      0.19 o
  -5   0   6        6.24        5.14      0.71 o
  -4   0   6       31.97       29.20      1.56 o
  -3   0   6       11.31       13.65      0.90 o
  -2   0   6      109.51      104.57      2.39 o
  -1   0   6       53.51       51.52      1.16 o
   0   0   6       72.23       77.48      1.91 o
   1   0   6      401.57      442.80      3.67 o
   2   0   6      158.51      152.44      2.86 o
   3   0   6       10.11       12.59      1.38 o
   4   0   6      235.73      242.17      2.88 o
   5   0   6        3.14        2.64      0.34 o
  -6   1   6        0.23        0.09      0.15 o
  -5   1   6       20.48       18.89      0.76 o
  -4   1   6       17.84       16.64      1.16 o
  -3   1   6       21.43       19.53      1.08 o
  -2   1   6        0.16        0.37      0.12 o
  -1   1   6      430.65      418.50      3.49 o
   0   1   6      121.28      131.66      2.60 o
   1   1   6      390.62      400.48      6.01 o
   2   1   6       18.61       19.02      1.00 o
   3   1   6      118.61      114.63      1.59 o
   4   1   6        4.59        6.00      0.55 o
   5   1   6        2.71        2.70      0.34 o
  -6   2   6        0.00        0.10      0.09 o
  -5   2   6        0.03        0.11      0.08 o
  -4   2   6       12.19       12.81      1.04 o
  -3   2   6        2.27        2.31      0.40 o
  -2   2   6      499.40      496.88      6.58 o
  -1   2   6       22.89       25.78      0.92 o
   0   2   6        6.64        6.18      0.48 o
   1   2   6       72.20       68.50      2.50 o
   2   2   6      118.35      122.07      3.82 o
   3   2   6       14.89       11.24      1.09 o
   4   2   6       54.46       49.01      1.23 o
   5   2   6       15.31       15.23      0.67 o
  -6   3   6        1.60        2.12      0.23 o
  -5   3   6       33.49       35.56      1.27 o
  -4   3   6        1.19        1.18      0.33 o
  -3   3   6        3.86        2.60      0.47 o
  -2   3   6      104.99      108.81      3.06 o
  -1   3   6        2.53        1.82      0.40 o
   0   3   6        6.80        6.20      0.75 o
   1   3   6       19.42       19.84      1.41 o
   2   3   6       17.43       19.25      1.47 o
   3   3   6       21.60       14.31      0.88 o
   4   3   6       19.45       16.83      0.89 o
   5   3   6        7.20        8.69      0.70 o
  -6   4   6        8.32        8.11      0.36 o
  -5   4   6       40.83       43.00      1.12 o
  -4   4   6       16.36       18.32      0.74 o
  -3   4   6       14.98       15.13      1.24 o
  -2   4   6      138.98      140.61      3.72 o
  -1   4   6       10.76       12.75      1.11 o
   0   4   6        7.23        8.41      0.92 o
   1   4   6       37.44       33.57      1.90 o
   2   4   6       30.77       27.02      1.18 o
   3   4   6        5.20        5.14      0.75 o
   4   4   6        0.19       -0.01      0.09 o
  -6   5   6        8.24        8.01      0.39 o
  -5   5   6       76.76       78.36      2.63 o
  -4   5   6       30.28       31.99      1.22 o
  -3   5   6       21.73       23.29      0.84 o
  -2   5   6       16.49       15.10      1.28 o
  -1   5   6       20.01       20.66      1.52 o
   0   5   6       41.63       36.43      1.99 o
   1   5   6       72.00       72.60      1.55 o
   2   5   6       39.75       36.86      1.43 o
   3   5   6        5.53        3.98      0.46 o
   4   5   6        0.22        0.18      0.10 o
  -6   6   6       25.02       29.34      1.23 o
  -5   6   6        5.03        4.60      0.60 o
  -4   6   6       56.71       55.96      1.60 o
  -3   6   6       34.57       30.89      1.31 o
  -2   6   6        1.53        1.12      0.25 o
  -1   6   6      132.48      129.81      2.68 o
   0   6   6      142.42      142.89      2.78 o
   1   6   6        5.48        5.88      0.54 o
   2   6   6       76.47       67.88      1.93 o
   3   6   6        3.35        2.97      0.37 o
  -5   7   6        0.31        0.57      0.17 o
  -4   7   6        2.20        2.13      0.28 o
  -3   7   6       29.29       29.28      1.01 o
  -2   7   6        5.96        5.99      0.57 o
  -1   7   6       69.54       70.94      2.96 o
   0   7   6       61.29       59.07      2.56 o
   1   7   6       21.93       20.61      0.98 o
   2   7   6        0.47        0.80      0.19 o
   3   7   6        4.58        5.51      0.63 o
  -5   8   6        5.30        4.57      0.33 o
  -4   8   6       15.60       14.91      0.77 o
  -3   8   6        9.15        8.88      0.64 o
  -2   8   6        2.60        2.47      0.35 o
  -1   8   6       72.19       69.04      2.79 o
   0   8   6        4.83        3.79      0.61 o
   1   8   6       11.42       11.88      0.69 o
   2   8   6        0.05        0.24      0.10 o
  -4   9   6        3.46        1.76      0.34 o
  -3   9   6       12.27       13.43      1.08 o
  -2   9   6       21.98       20.30      0.90 o
  -1   9   6        0.02        0.24      0.14 o
   0   9   6        0.56        0.43      0.18 o
   1   9   6       36.49       37.55      1.59 o
  -3  10   6        2.81        3.13      0.40 o
  -2  10   6       11.16        9.19      0.77 o
  -1  10   6        1.74        2.13      0.37 o
   0  10   6        0.78        0.57      0.12 o
  -1 -10   7        2.63        3.18      0.41 o
   0 -10   7       14.89       17.20      1.07 o
   1 -10   7        9.61        9.24      0.78 o
   2 -10   7        2.21        0.87      0.22 o
  -3  -9   7        2.25        2.10      0.35 o
  -2  -9   7        1.28        0.98      0.31 o
  -1  -9   7        1.10        1.19      0.35 o
   0  -9   7       17.06       19.77      1.46 o
   1  -9   7       19.20       19.55      1.45 o
   2  -9   7       13.75       14.57      1.03 o
   3  -9   7        2.64        3.33      0.46 o
  -3  -8   7        0.16        0.05      0.10 o
  -2  -8   7        7.53        7.21      0.58 o
  -1  -8   7       18.17       20.12      0.83 o
   0  -8   7       78.47       87.39      2.13 o
   1  -8   7      202.16      216.59      5.07 o
   2  -8   7       35.56       35.21      1.27 o
   3  -8   7        6.83        5.40      0.67 o
   4  -8   7       10.96       11.74      0.83 o
  -4  -7   7       15.52       15.96      0.76 o
  -3  -7   7       10.22       11.42      0.75 o
  -2  -7   7       26.58       28.07      0.96 o
  -1  -7   7        8.30        9.92      0.74 o
   0  -7   7       39.07       40.68      2.26 o
   1  -7   7        2.40        2.13      0.34 o
   2  -7   7       41.90       42.64      1.50 o
   3  -7   7       19.60       20.30      1.00 o
   4  -7   7        0.59        0.29      0.18 o
  -5  -6   7        0.47        0.56      0.13 o
  -4  -6   7        2.55        3.07      0.38 o
  -3  -6   7        0.82        0.66      0.14 o
  -2  -6   7        0.06        0.10      0.09 o
  -1  -6   7        2.17        2.67      0.30 o
   0  -6   7        5.15        5.65      0.53 o
   1  -6   7      254.01      259.27      3.09 o
   2  -6   7       32.77       30.81      1.38 o
   3  -6   7        6.92        7.88      0.64 o
   4  -6   7        7.24        5.25      0.68 o
   5  -6   7        1.75        2.69      0.38 o
  -5  -5   7        8.46        5.75      0.60 o
  -4  -5   7        5.46        5.32      0.52 o
  -3  -5   7        4.94        5.48      0.52 o
  -2  -5   7       57.66       59.80      1.17 o
  -1  -5   7        3.29        3.30      0.54 o
   0  -5   7       24.55       25.81      1.44 o
   1  -5   7        8.54        7.12      0.94 o
   2  -5   7        2.20        3.09      0.35 o
   3  -5   7       11.59       11.92      0.79 o
   4  -5   7        2.38        1.55      0.29 o
   5  -5   7        1.37        1.81      0.35 o
  -5  -4   7        3.60        2.88      0.52 o
  -4  -4   7       28.80       27.34      0.95 o
  -3  -4   7       24.31       25.76      0.89 o
  -2  -4   7       36.65       35.96      1.77 o
  -1  -4   7       13.78       17.75      1.18 o
   0  -4   7       22.31       27.88      1.15 o
   1  -4   7       59.60       61.48      2.68 o
   2  -4   7      114.93      111.16      2.76 o
   3  -4   7       22.89       22.94      0.83 o
   4  -4   7        0.33        0.47      0.11 o
   5  -4   7       22.65       26.55      0.92 o
  -6  -3   7        4.40        5.24      0.54 o
  -5  -3   7        0.23        0.38      0.19 o
  -4  -3   7        4.44        4.72      0.49 o
  -3  -3   7        0.31        0.65      0.24 o
  -2  -3   7      326.99      308.14      4.92 o
  -1  -3   7       85.99       86.56      2.48 o
   0  -3   7        0.02        0.39      0.18 o
   1  -3   7      169.75      170.58      2.53 o
   2  -3   7        1.95        1.79      0.34 o
   3  -3   7       52.20       52.80      1.26 o
   4  -3   7       83.35       87.47      1.65 o
   5  -3   7        4.54        4.26      0.39 o
  -6  -2   7        6.89        5.60      0.61 o
  -5  -2   7       13.99       16.06      0.83 o
  -4  -2   7       24.90       26.36      0.89 o
  -3  -2   7       45.38       45.20      1.89 o
  -2  -2   7      133.34      165.35      3.44 o
  -1  -2   7       49.58       49.82      1.81 o
   0  -2   7      358.71      380.24      4.77 o
   1  -2   7        9.15        7.91      0.65 o
   2  -2   7       48.28       48.44      1.78 o
   3  -2   7      764.41      764.48      7.39 o
   4  -2   7        1.48        1.54      0.38 o
   5  -2   7        0.53        0.72      0.24 o
  -6  -1   7        5.39        4.48      0.39 o
  -5  -1   7       14.66       16.15      0.70 o
  -4  -1   7        1.45        1.35      0.32 o
  -3  -1   7       87.33       90.39      2.57 o
  -2  -1   7      155.54      160.17      3.28 o
  -1  -1   7        0.16        0.40      0.12 o
   0  -1   7       19.95       20.69      1.09 o
   1  -1   7        4.58        5.12      0.64 o
   2  -1   7       76.74       76.98      2.29 o
   3  -1   7      334.61      344.31      3.50 o
   4  -1   7       63.33       63.05      1.44 o
   5  -1   7       27.36       30.42      1.50 o
  -6   0   7        5.72        5.67      0.45 o
  -5   0   7        2.65        2.84      0.37 o
  -4   0   7        0.35        0.61      0.16 o
  -3   0   7        0.09        0.43      0.20 o
  -2   0   7        1.78        1.93      0.37 o
  -1   0   7       20.72       18.08      0.77 o
   0   0   7      588.12      567.03      5.78 o
   1   0   7      202.57      205.73      3.37 o
   2   0   7       83.43       79.97      2.22 o
   3   0   7       54.41       55.02      1.15 o
   4   0   7       15.17       16.08      0.90 o
   5   0   7        0.74        0.52      0.19 o
  -6   1   7        0.71        0.34      0.21 o
  -5   1   7        0.58        0.73      0.15 o
  -4   1   7       48.39       49.90      1.51 o
  -3   1   7        4.82        4.82      0.60 o
  -2   1   7       15.70       14.21      0.70 o
  -1   1   7       81.64       85.63      1.75 o
   0   1   7       86.84       93.18      1.56 o
   1   1   7        8.30        8.53      0.95 o
   2   1   7       65.73       63.87      1.94 o
   3   1   7      371.33      352.32      2.85 o
   4   1   7        0.01        0.22      0.13 o
   5   1   7        0.15        0.49      0.17 o
  -6   2   7        5.44        6.11      0.46 o
  -5   2   7       12.79       11.46      1.11 o
  -4   2   7        0.04        0.00      0.19 o
  -3   2   7        1.92        1.19      0.21 o
  -2   2   7       35.69       37.24      1.45 o
  -1   2   7        0.06        0.35      0.13 o
   0   2   7       62.56       67.01      2.88 o
   1   2   7       86.16       91.25      2.22 o
   2   2   7        7.04        7.13      0.64 o
   3   2   7        0.04        0.32      0.28 o
   4   2   7       82.02       80.66      1.49 o
   5   2   7       14.89       15.35      0.73 o
  -6   3   7        3.43        3.26      0.47 o
  -5   3   7       20.87       24.96      1.08 o
  -4   3   7       12.19       10.78      0.71 o
  -3   3   7       60.88       67.99      2.54 o
  -2   3   7       18.67       16.29      1.27 o
  -1   3   7        1.28        1.81      0.43 o
   0   3   7       74.89       71.18      2.76 o
   1   3   7      367.53      346.36      6.33 o
   2   3   7        0.36        0.20      0.08 o
   3   3   7        4.44        3.44      0.43 o
   4   3   7        5.41        7.72      0.55 o
  -6   4   7       23.66       24.82      0.87 o
  -5   4   7        2.18        2.63      0.35 o
  -4   4   7        3.64        4.02      0.44 o
  -3   4   7       16.32       17.69      0.74 o
  -2   4   7       11.86       13.35      1.20 o
  -1   4   7        1.10        1.12      0.37 o
   0   4   7      206.17      209.63      4.94 o
   1   4   7       20.34       21.46      0.73 o
   2   4   7       91.69       81.58      1.73 o
   3   4   7        7.49        8.92      0.98 o
   4   4   7        8.03        7.13      0.49 o
  -6   5   7       31.65       35.08      1.38 o
  -5   5   7       30.42       30.88      1.58 o
  -4   5   7       47.43       52.03      2.14 o
  -3   5   7       19.58       18.57      1.00 o
  -2   5   7       17.09       15.61      0.63 o
  -1   5   7       38.73       39.71      1.47 o
   0   5   7       33.62       32.49      1.05 o
   1   5   7      111.12      116.34      1.74 o
   2   5   7        0.03       -0.08      0.19 o
   3   5   7        0.93        0.38      0.23 o
  -5   6   7       33.99       35.98      1.57 o
  -4   6   7        0.37        0.28      0.13 o
  -3   6   7       10.53        9.08      0.72 o
  -2   6   7       17.03       17.08      0.84 o
  -1   6   7       83.13       84.04      2.22 o
   0   6   7      138.78      137.44      2.80 o
   1   6   7       49.68       51.60      1.31 o
   2   6   7        0.34        0.83      0.21 o
   3   6   7        0.05        0.27      0.18 o
  -5   7   7       15.73       13.50      0.81 o
  -4   7   7       25.29       26.65      1.54 o
  -3   7   7       16.56       15.28      0.69 o
  -2   7   7       13.65       14.86      0.72 o
  -1   7   7       98.57       96.76      2.35 o
   0   7   7       18.94       18.61      1.42 o
   1   7   7        3.68        3.28      0.31 o
   2   7   7        6.97        5.46      0.46 o
  -4   8   7        4.56        4.61      0.55 o
  -3   8   7        1.60        1.47      0.42 o
  -2   8   7       14.26       12.94      0.87 o
  -1   8   7        0.02        0.01      0.14 o
   0   8   7        0.71        0.21      0.09 o
   1   8   7       37.67       40.78      1.74 o
   2   8   7        5.85        6.75      0.62 o
  -3   9   7        2.70        2.52      0.40 o
  -2   9   7        0.11        0.17      0.16 o
  -1   9   7        1.17        1.92      0.41 o
   0   9   7        0.51        0.58      0.14 o
  -1 -10   8        0.05        0.00      0.07 o
   0 -10   8       25.82       25.48      1.20 o
   1 -10   8       11.73       12.23      0.82 o
  -2  -9   8        4.60        4.78      0.55 o
  -1  -9   8        0.10        0.18      0.20 o
   0  -9   8        4.02        4.33      0.65 o
   1  -9   8       22.73       22.66      0.97 o
   2  -9   8       23.44       22.87      1.15 o
   3  -9   8        0.02       -0.02      0.10 o
  -3  -8   8        0.75        1.11      0.29 o
  -2  -8   8        0.78        1.09      0.22 o
  -1  -8   8        5.25        5.39      0.52 o
   0  -8   8        1.43        1.37      0.41 o
   1  -8   8       52.50       55.61      2.48 o
   2  -8   8        1.15        1.39      0.23 o
   3  -8   8        4.47        3.43      0.48 o
  -4  -7   8       15.12       16.05      0.71 o
  -3  -7   8       16.17       16.60      0.87 o
  -2  -7   8        2.16        2.38      0.34 o
  -1  -7   8        0.00       -0.02      0.09 o
   0  -7   8        5.04        4.34      0.48 o
   1  -7   8        0.87        1.72      0.30 o
   2  -7   8       31.45       28.95      1.74 o
   3  -7   8        6.44        6.34      0.53 o
   4  -7   8       31.13       33.43      1.42 o
  -4  -6   8       34.62       36.38      1.22 o
  -3  -6   8        0.91        0.44      0.15 o
  -2  -6   8        2.13        2.30      0.29 o
  -1  -6   8        5.77        5.24      0.43 o
   0  -6   8        7.65        8.68      0.67 o
   1  -6   8        8.45        7.68      0.64 o
   2  -6   8        0.73        0.64      0.27 o
   3  -6   8       59.65       57.66      1.69 o
   4  -6   8       17.98       19.54      1.19 o
  -5  -5   8        0.47        0.23      0.10 o
  -4  -5   8        1.56        1.55      0.28 o
  -3  -5   8       20.67       23.58      1.06 o
  -2  -5   8       94.71      101.05      1.59 o
  -1  -5   8        4.05        3.95      0.35 o
   0  -5   8       33.64       33.66      1.48 o
   1  -5   8        7.24        7.08      0.97 o
   2  -5   8       71.40       70.35      1.44 o
   3  -5   8       98.39       95.99      2.22 o
   4  -5   8        1.15        0.80      0.17 o
  -5  -4   8       14.14       12.94      0.98 o
  -4  -4   8       26.73       27.41      0.94 o
  -3  -4   8       67.26       67.70      1.49 o
  -2  -4   8       10.19        9.88      0.56 o
  -1  -4   8        0.59        0.68      0.27 o
   0  -4   8        0.63        3.13      1.28 o
   1  -4   8        0.05        0.18      0.14 o
   2  -4   8      212.87      205.84      2.42 o
   3  -4   8      229.64      227.78      3.39 o
   4  -4   8        2.97        3.56      0.31 o
   5  -4   8        0.35        0.43      0.11 o
  -5  -3   8        0.01        0.09      0.11 o
  -4  -3   8        5.05        4.51      0.48 o
  -3  -3   8      159.37      153.59      2.18 o
  -2  -3   8      112.37      117.47      3.22 o
  -1  -3   8       49.29       52.69      2.07 o
   0  -3   8        2.58        4.39      0.58 o
   1  -3   8       52.35       57.28      2.70 o
   2  -3   8       37.95       40.25      1.06 o
   3  -3   8       67.25       71.11      1.89 o
   4  -3   8        3.79        4.17      0.35 o
   5  -3   8        0.91        0.81      0.21 o
  -6  -2   8       17.47       16.48      0.93 o
  -5  -2   8        3.94        4.02      0.33 o
  -4  -2   8       44.19       45.45      1.19 o
  -3  -2   8       47.00       50.76      2.09 o
  -2  -2   8      163.95      167.17      3.72 o
  -1  -2   8       20.36       16.94      1.15 o
   0  -2   8        7.48        7.21      0.72 o
   1  -2   8        3.48        4.00      0.74 o
   2  -2   8       63.82       61.91      1.62 o
   3  -2   8       10.32       10.44      0.56 o
   4  -2   8        0.25        0.37      0.14 o
   5  -2   8        6.89        8.85      0.71 o
  -6  -1   8        3.84        3.62      0.32 o
  -5  -1   8        2.39        2.94      0.29 o
  -4  -1   8        2.09        1.76      0.29 o
  -3  -1   8       53.24       57.05      2.19 o
  -2  -1   8        5.12        5.45      0.67 o
  -1  -1   8      113.70      106.28      2.82 o
   0  -1   8        0.85        0.51      0.22 o
   1  -1   8       11.03       11.89      1.26 o
   2  -1   8        5.03        4.27      0.42 o
   3  -1   8      226.42      234.21      3.11 o
   4  -1   8       16.52       15.20      0.81 o
   5  -1   8        0.00       -0.01      0.11 o
  -6   0   8        0.54        0.82      0.24 o
  -5   0   8       24.64       24.16      1.02 o
  -4   0   8        4.83        5.68      0.74 o
  -3   0   8        3.20        4.21      0.59 o
  -2   0   8       31.07       31.40      1.57 o
  -1   0   8        1.78        1.55      0.24 o
   0   0   8      482.23      489.33      5.90 o
   1   0   8       46.29       45.90      2.42 o
   2   0   8       50.46       51.34      1.06 o
   3   0   8       29.44       34.31      1.15 o
   4   0   8       30.49       31.90      1.18 o
   5   0   8        2.10        2.90      0.38 o
  -6   1   8        8.03        5.84      0.42 o
  -5   1   8        2.78        2.86      0.53 o
  -4   1   8        4.30        2.95      0.55 o
  -3   1   8       25.09       26.97      1.48 o
  -2   1   8       15.85       15.36      0.79 o
  -1   1   8      102.21       92.48      2.50 o
   0   1   8       31.97       32.97      1.01 o
   1   1   8        0.00        1.48      0.43 o
   2   1   8        3.83        4.62      0.31 o
   3   1   8        0.00       -0.11      0.14 o
   4   1   8       14.88       16.43      0.81 o
  -6   2   8        3.29        4.18      0.39 o
  -5   2   8        0.46        0.32      0.19 o
  -4   2   8        6.80        4.75      0.48 o
  -3   2   8        0.01       -0.05      0.14 o
  -2   2   8        0.29        0.01      0.12 o
  -1   2   8      126.61      131.92      3.72 o
   0   2   8       17.37       19.14      1.49 o
   1   2   8        0.10        0.29      0.13 o
   2   2   8        0.53        1.04      0.16 o
   3   2   8        0.01       -0.04      0.09 o
   4   2   8        7.19        6.01      0.37 o
  -6   3   8        4.67        4.39      0.37 o
  -5   3   8       12.94       12.64      0.75 o
  -4   3   8        0.86        0.44      0.15 o
  -3   3   8      140.02      142.34      2.08 o
  -2   3   8       55.50       58.17      2.53 o
  -1   3   8        5.85        5.13      0.78 o
   0   3   8        0.11        0.06      0.17 o
   1   3   8       59.39       57.40      1.33 o
   2   3   8        3.28        3.51      0.30 o
   3   3   8       30.75       30.12      0.92 o
   4   3   8        0.41        0.46      0.13 o
  -6   4   8       15.13       15.33      0.65 o
  -5   4   8        5.11        4.47      0.43 o
  -4   4   8        9.83       11.07      0.71 o
  -3   4   8       28.18       29.40      0.95 o
  -2   4   8        0.69        0.81      0.17 o
  -1   4   8        2.96        3.14      0.43 o
   0   4   8      210.49      210.86      2.45 o
   1   4   8       27.28       24.85      0.96 o
   2   4   8        2.59        1.85      0.27 o
   3   4   8        0.21        0.35      0.16 o
  -5   5   8       12.84       14.30      1.01 o
  -4   5   8       15.85       14.73      1.12 o
  -3   5   8        0.18        0.10      0.11 o
  -2   5   8        2.24        1.77      0.26 o
  -1   5   8       23.49       21.77      0.90 o
   0   5   8       33.05       34.61      1.13 o
   1   5   8       59.11       57.47      1.21 o
   2   5   8        4.02        3.54      0.41 o
   3   5   8        4.60        4.90      0.41 o
  -5   6   8        2.49        2.75      0.48 o
  -4   6   8        0.10        0.06      0.09 o
  -3   6   8        8.53        8.59      0.70 o
  -2   6   8        1.52        1.17      0.21 o
  -1   6   8       79.12       82.84      2.22 o
   0   6   8        0.78        1.08      0.25 o
   1   6   8        1.13        1.07      0.19 o
   2   6   8        0.08        0.23      0.15 o
  -5   7   8       37.02       34.01      1.41 o
  -4   7   8       29.70       26.43      1.48 o
  -3   7   8       35.77       37.02      2.06 o
  -2   7   8       38.96       39.25      1.99 o
  -1   7   8       48.74       46.32      2.22 o
   0   7   8        2.44        2.29      0.31 o
   1   7   8        0.34        0.72      0.14 o
   2   7   8       11.41       12.24      0.85 o
  -4   8   8        1.39        1.41      0.27 o
  -3   8   8        0.90        0.80      0.25 o
  -2   8   8        4.82        5.32      0.68 o
  -1   8   8        0.18        0.13      0.09 o
   0   8   8        4.13        2.41      0.38 o
   1   8   8        7.15        7.97      0.65 o
  -3   9   8        4.59        4.09      0.44 o
  -2   9   8        0.07        0.38      0.17 o
  -1   9   8        4.65        4.99      0.55 o
  -2  -9   9        0.11        0.08      0.06 o
  -1  -9   9        4.50        4.88      0.60 o
   0  -9   9       22.26       24.65      1.44 o
   1  -9   9        0.30        0.25      0.10 o
   2  -9   9       24.73       25.26      0.76 o
  -3  -8   9        0.89        0.97      0.25 o
  -2  -8   9        0.78        0.65      0.27 o
  -1  -8   9        2.60        2.68      0.36 o
   0  -8   9        1.25        1.07      0.35 o
   1  -8   9       15.57       15.31      1.23 o
   2  -8   9        0.68        0.78      0.15 o
   3  -8   9        1.89        1.78      0.31 o
  -3  -7   9        6.45        6.20      0.72 o
  -2  -7   9        1.73        1.52      0.39 o
  -1  -7   9        1.83        1.70      0.44 o
   0  -7   9       15.20       13.17      1.26 o
   1  -7   9        2.29        1.88      0.30 o
   2  -7   9        7.53        8.72      0.62 o
   3  -7   9        0.69        0.46      0.20 o
  -4  -6   9        0.66        0.57      0.16 o
  -3  -6   9        1.42        1.89      0.40 o
  -2  -6   9        0.00       -0.02      0.11 o
  -1  -6   9       13.25       14.56      0.89 o
   0  -6   9        2.48        1.99      0.33 o
   1  -6   9        7.98        8.68      0.69 o
   2  -6   9        1.39        2.64      1.33 o
   3  -6   9       30.23       27.71      1.08 o
   4  -6   9        0.47        0.21      0.13 o
  -4  -5   9       12.72       11.32      0.69 o
  -3  -5   9        4.21        5.45      0.70 o
  -2  -5   9       26.48       26.56      0.93 o
  -1  -5   9        0.04        0.18      0.14 o
   0  -5   9      121.69      122.03      2.48 o
   1  -5   9        0.35        0.30      0.18 o
   2  -5   9        2.20        2.74      0.29 o
   3  -5   9        8.95        9.76      0.73 o
   4  -5   9       11.02       12.39      0.62 o
  -5  -4   9        1.10        0.53      0.19 o
  -4  -4   9       16.68       18.27      0.74 o
  -3  -4   9       12.77       12.45      0.55 o
  -2  -4   9       42.45       42.07      1.21 o
  -1  -4   9       44.87       45.23      1.47 o
   0  -4   9        0.17        0.14      0.12 o
   1  -4   9        0.11        0.20      0.11 o
   2  -4   9       16.50       17.76      0.71 o
   3  -4   9       15.78       14.75      0.83 o
   4  -4   9        0.00       -0.04      0.06 o
  -5  -3   9        0.10        0.23      0.07 o
  -4  -3   9        8.52        9.67      0.67 o
  -3  -3   9       56.74       49.25      1.29 o
  -2  -3   9      118.44      117.53      2.40 o
  -1  -3   9       13.24       15.40      1.18 o
   0  -3   9        2.94        2.28      0.45 o
   1  -3   9       13.79       15.65      0.81 o
   2  -3   9       15.03       14.65      1.04 o
   3  -3   9       60.80       60.78      1.39 o
   4  -3   9        0.03        0.03      0.10 o
  -5  -2   9        2.02        1.50      0.20 o
  -4  -2   9       22.27       21.99      0.82 o
  -3  -2   9      391.13      385.74      4.87 o
  -2  -2   9      184.75      189.08      4.18 o
  -1  -2   9        7.94        8.17      0.85 o
   0  -2   9       22.75       25.16      1.43 o
   1  -2   9       10.74       12.82      0.73 o
   2  -2   9      162.53      163.58      3.21 o
   3  -2   9        4.34        4.13      0.44 o
   4  -2   9        5.18        5.31      0.43 o
  -6  -1   9        0.00        0.13      0.10 o
  -5  -1   9        1.74        1.78      0.22 o
  -4  -1   9       11.20       10.48      1.00 o
  -3  -1   9       38.45       40.60      1.37 o
  -2  -1   9      145.09      143.32      3.61 o
  -1  -1   9       29.43       29.59      1.60 o
   0  -1   9       31.01       31.72      1.59 o
   1  -1   9      163.10      170.95      2.14 o
   2  -1   9       16.74       16.92      0.72 o
   3  -1   9       21.65       21.77      1.50 o
   4  -1   9       18.17       19.85      1.25 o
  -6   0   9        1.01        0.88      0.22 o
  -5   0   9       15.58       13.35      0.78 o
  -4   0   9       16.68       17.85      1.34 o
  -3   0   9       67.80       76.35      1.69 o
  -2   0   9      260.96      265.61      4.89 o
  -1   0   9       53.08       52.87      1.55 o
   0   0   9       25.46       23.45      0.90 o
   1   0   9        1.49        1.92      0.22 o
   2   0   9      179.77      176.25      2.32 o
   3   0   9       27.20       27.17      0.90 o
   4   0   9        7.43        6.05      0.66 o
  -6   1   9        3.36        2.65      0.40 o
  -5   1   9        0.73        0.85      0.33 o
  -4   1   9        7.01        7.61      0.64 o
  -3   1   9      191.07      198.75      3.73 o
  -2   1   9       49.45       54.59      2.23 o
  -1   1   9        8.48        6.84      1.00 o
   0   1   9        0.45        1.29      0.59 o
   1   1   9        9.76       10.73      0.49 o
   2   1   9        0.02        0.10      0.08 o
   3   1   9       58.34       52.63      1.23 o
   4   1   9        4.38        5.44      0.58 o
  -6   2   9       14.64       15.38      1.26 o
  -5   2   9       15.36       12.31      0.75 o
  -4   2   9       11.00        9.22      0.71 o
  -3   2   9        8.15        8.13      0.67 o
  -2   2   9       33.88       36.09      1.41 o
  -1   2   9       11.03       11.40      1.17 o
   0   2   9        8.81        9.79      0.60 o
   1   2   9       12.60       12.71      0.66 o
   2   2   9       30.15       26.86      0.84 o
   3   2   9        0.10        0.26      0.23 o
   4   2   9       48.61       51.02      1.51 o
  -6   3   9        1.88        2.01      0.32 o
  -5   3   9       22.30       21.52      0.97 o
  -4   3   9        0.24        0.23      0.17 o
  -3   3   9       13.16       13.75      0.88 o
  -2   3   9       12.20       12.36      0.67 o
  -1   3   9        0.20        0.27      0.10 o
   0   3   9        3.48        4.28      0.34 o
   1   3   9       11.43       10.29      0.53 o
   2   3   9        0.27        0.52      0.16 o
   3   3   9        1.49        1.82      0.25 o
  -5   4   9       17.24       17.89      1.27 o
  -4   4   9       37.33       33.52      1.99 o
  -3   4   9        1.42        1.57      0.31 o
  -2   4   9        1.25        1.33      0.23 o
  -1   4   9        6.94        6.79      0.51 o
   0   4   9       66.23       70.81      1.39 o
   1   4   9       21.08       21.39      0.89 o
   2   4   9       25.52       22.52      1.53 o
   3   4   9        0.04        0.23      0.18 o
  -5   5   9       25.46       22.38      1.35 o
  -4   5   9        0.36        0.53      0.22 o
  -3   5   9       10.64       10.71      0.79 o
  -2   5   9       43.65       46.38      1.33 o
  -1   5   9      196.93      205.06      3.59 o
   0   5   9       37.85       40.02      1.21 o
   1   5   9       37.35       35.42      1.68 o
   2   5   9        0.81        0.10      0.14 o
   3   5   9       12.22       15.13      0.91 o
  -5   6   9        2.64        2.61      0.42 o
  -4   6   9        8.78        9.33      0.92 o
  -3   6   9       33.37       33.42      1.85 o
  -2   6   9       25.82       27.15      1.15 o
  -1   6   9       39.56       39.09      2.04 o
   0   6   9       54.19       55.84      2.37 o
   1   6   9        0.05        0.03      0.08 o
   2   6   9        0.37        1.09      0.27 o
  -4   7   9        1.04        1.74      0.34 o
  -3   7   9        0.50        0.45      0.14 o
  -2   7   9        8.60        8.26      0.86 o
  -1   7   9       20.59       20.09      1.38 o
   0   7   9       14.59       17.00      1.19 o
   1   7   9        0.28        0.37      0.16 o
  -3   8   9        3.23        2.43      0.36 o
  -2   8   9       10.91       10.28      0.85 o
  -1   8   9        8.67        8.77      0.79 o
   0   8   9       40.33       44.80      1.52 o
  -1  -9  10       22.39       24.03      1.16 o
   0  -9  10       23.50       23.29      1.24 o
   1  -9  10        5.02        4.92      0.32 o
  -2  -8  10        0.16        0.14      0.18 o
  -1  -8  10        6.27        6.12      0.48 o
   0  -8  10        3.04        2.94      0.53 o
   1  -8  10        9.32        8.37      0.81 o
   2  -8  10        8.17        7.80      0.63 o
  -3  -7  10        0.86        0.87      0.26 o
  -2  -7  10        8.04        7.37      0.80 o
  -1  -7  10        0.13        0.23      0.21 o
   0  -7  10       38.45       36.55      2.03 o
   1  -7  10        1.91        2.57      0.32 o
   2  -7  10        9.21       11.57      0.63 o
   3  -7  10        9.44        9.66      0.67 o
  -4  -6  10        0.73        0.65      0.20 o
  -2  -6  10        2.86        3.24      0.61 o
  -1  -6  10       28.08       30.21      1.91 o
   0  -6  10        0.24        0.06      0.20 o
   1  -6  10        0.55        0.39      0.15 o
   2  -6  10       16.66       16.56      0.82 o
   3  -6  10        5.49        3.99      0.36 o
  -4  -5  10       12.44       11.91      0.63 o
  -3  -5  10        8.22        7.32      0.65 o
  -2  -5  10        0.12        0.09      0.16 o
  -1  -5  10        0.26        0.12      0.08 o
   0  -5  10       15.75       17.82      1.05 o
   1  -5  10        1.26        1.38      0.42 o
   2  -5  10        0.00        0.40      0.32 o
   3  -5  10        1.77        1.59      0.24 o
  -5  -4  10        0.01       -0.04      0.11 o
  -4  -4  10        2.20        2.27      0.29 o
  -3  -4  10      161.38      157.49      2.82 o
  -2  -4  10       18.23       18.12      0.80 o
  -1  -4  10        0.20        0.17      0.21 o
   0  -4  10       70.03       66.77      1.73 o
   1  -4  10        0.69        1.07      0.32 o
   2  -4  10       67.37       72.58      2.63 o
   3  -4  10        2.69        2.86      0.26 o
   4  -4  10        1.06        0.80      0.14 o
  -5  -3  10        4.69        4.55      0.47 o
  -4  -3  10       31.45       29.86      1.70 o
  -3  -3  10      129.94      141.47      2.20 o
  -2  -3  10        5.44        5.50      0.45 o
  -1  -3  10       12.07       13.13      0.66 o
   0  -3  10       21.41       16.41      0.77 o
   1  -3  10       22.02       20.61      1.12 o
   2  -3  10      138.10      148.91      3.92 o
   3  -3  10       30.42       29.66      1.61 o
   4  -3  10        0.22        0.41      0.16 o
  -5  -2  10        0.61        0.73      0.25 o
  -4  -2  10        1.98        1.32      0.39 o
  -3  -2  10       24.52       26.37      1.16 o
  -2  -2  10       11.29       11.00      0.74 o
  -1  -2  10       13.07       11.43      1.05 o
   0  -2  10       19.58       21.06      0.82 o
   1  -2  10       40.68       39.05      2.50 o
   2  -2  10       57.30       57.26      2.49 o
   3  -2  10        0.23        0.18      0.13 o
   4  -2  10        2.67        2.93      0.41 o
  -5  -1  10        0.09        0.07      0.10 o
  -4  -1  10        1.48        1.18      0.40 o
  -3  -1  10       52.76       53.53      2.24 o
  -2  -1  10       37.23       36.08      1.34 o
  -1  -1  10      134.93      137.71      2.08 o
   0  -1  10        3.67        4.45      0.31 o
   1  -1  10       13.73       17.19      0.87 o
   2  -1  10       14.78       15.37      1.30 o
   3  -1  10       34.66       34.61      1.80 o
   4  -1  10        2.91        3.70      0.46 o
  -5   0  10        5.61        4.81      0.63 o
  -4   0  10        0.11        0.48      0.29 o
  -3   0  10       16.03       17.07      0.93 o
  -2   0  10       22.57       22.50      1.08 o
  -1   0  10       88.03       88.46      1.49 o
   0   0  10       23.66       23.05      0.71 o
   1   0  10        3.44        3.65      0.29 o
   2   0  10      177.67      174.22      2.57 o
   3   0  10        5.74        5.52      0.69 o
   4   0  10       15.81       17.69      0.95 o
  -4   1  10        0.26        0.33      0.15 o
  -3   1  10        0.42        0.59      0.20 o
  -2   1  10       83.79       86.89      2.17 o
  -1   1  10      107.94      108.03      1.69 o
   0   1  10       14.96       15.45      0.86 o
   1   1  10       53.25       54.36      1.13 o
   2   1  10        8.20        6.40      0.57 o
   3   1  10        4.67        4.70      0.42 o
  -5   2  10        1.00        1.38      0.33 o
  -4   2  10       21.23       19.95      1.49 o
  -3   2  10        0.00       -0.13      0.28 o
  -2   2  10       80.00       79.72      2.16 o
  -1   2  10        0.00        0.40      0.14 o
   0   2  10      155.44      156.73      2.12 o
   1   2  10        6.07        6.57      0.43 o
   2   2  10        4.61        5.03      0.39 o
   3   2  10        1.95        1.20      0.21 o
  -5   3  10        0.01        0.14      0.13 o
  -4   3  10       14.35       13.10      1.21 o
  -3   3  10        7.12        6.86      0.92 o
  -2   3  10        0.00        0.18      0.12 o
  -1   3  10      403.97      415.47      6.23 o
   0   3  10        0.42        0.81      0.17 o
   1   3  10       18.56       16.95      0.67 o
   2   3  10        0.02        0.30      0.16 o
   3   3  10        7.03        5.90      0.61 o
  -5   4  10        6.82        8.14      0.78 o
  -4   4  10        0.03        0.16      0.17 o
  -3   4  10        0.05       -0.01      0.17 o
  -2   4  10        0.23        0.40      0.13 o
  -1   4  10       50.47       50.81      1.40 o
   0   4  10       88.07       92.33      1.56 o
   1   4  10        6.09        5.94      0.53 o
   2   4  10        0.48        0.13      0.18 o
  -5   5  10        0.32       -0.13      0.13 o
  -4   5  10        2.74        3.24      0.54 o
  -3   5  10        0.81        0.68      0.28 o
  -2   5  10        3.71        3.99      0.45 o
  -1   5  10      120.39      122.85      2.98 o
   0   5  10        2.63        2.78      0.35 o
   1   5  10        0.00        0.09      0.09 o
   2   5  10        2.54        3.86      0.51 o
  -4   6  10       22.17       20.62      1.22 o
  -3   6  10        4.34        4.20      0.59 o
  -2   6  10       85.63       86.32      1.91 o
  -1   6  10       63.05       67.28      2.53 o
   0   6  10        6.48        7.06      0.76 o
   1   6  10       10.79       10.34      0.55 o
  -3   7  10       11.50        9.73      0.72 o
  -2   7  10        0.44        0.66      0.23 o
  -1   7  10        3.28        2.86      0.46 o
   0   7  10       35.57       39.79      1.53 o
  -1  -8  11        1.00        0.96      0.26 o
   0  -8  11        4.07        4.46      0.56 o
   1  -8  11       10.49       10.87      0.49 o
  -2  -7  11        0.00       -0.10      0.13 o
  -1  -7  11        1.34        0.90      0.31 o
   0  -7  11        0.00        0.04      0.11 o
   1  -7  11        0.05        0.19      0.10 o
   2  -7  11       23.30       25.97      1.20 o
  -3  -6  11       12.82       11.06      0.91 o
  -2  -6  11        0.65        0.70      0.28 o
  -1  -6  11       25.90       23.58      1.59 o
   0  -6  11        0.14        0.08      0.14 o
   1  -6  11        1.79        1.58      0.25 o
   2  -6  11       13.95       15.22      1.05 o
  -4  -5  11        0.10        0.41      0.17 o
  -3  -5  11        0.63        0.39      0.18 o
  -2  -5  11        1.09        0.98      0.36 o
  -1  -5  11        3.94        2.58      0.53 o
   0  -5  11        0.10        0.60      0.26 o
   1  -5  11       24.28       23.25      3.03 o
   2  -5  11       91.21       87.96      2.73 o
   3  -5  11        2.02        2.01      0.35 o
  -4  -4  11       24.12       16.86      1.05 o
  -3  -4  11        0.08        0.01      0.11 o
  -2  -4  11       16.05       16.38      1.36 o
  -1  -4  11        9.48       10.46      0.75 o
   0  -4  11        0.51        1.42      0.26 o
   1  -4  11       11.01       12.75      1.03 o
   2  -4  11        2.48        2.53      0.46 o
   3  -4  11        2.42        3.33      0.31 o
  -4  -3  11        3.88        2.64      0.48 o
  -3  -3  11        1.86        2.32      0.36 o
  -2  -3  11        0.47        0.42      0.16 o
  -1  -3  11        2.88        2.29      0.35 o
   0  -3  11        6.23        6.40      0.45 o
   1  -3  11        3.74        2.69      0.50 o
   2  -3  11       44.63       46.36      2.07 o
   3  -3  11        6.67        6.29      0.64 o
  -5  -2  11        0.06       -0.11      0.12 o
  -4  -2  11       41.96       39.08      1.25 o
  -3  -2  11        0.53        0.78      0.31 o
  -2  -2  11        8.36        7.42      0.61 o
  -1  -2  11        1.53        1.68      0.28 o
   0  -2  11       37.78       35.24      1.07 o
   1  -2  11        1.51        0.89      0.22 o
   2  -2  11       47.29       47.49      2.16 o
   3  -2  11        3.56        3.11      0.44 o
  -5  -1  11        1.69        1.47      0.30 o
  -4  -1  11        6.51        6.75      0.79 o
  -3  -1  11       25.89       25.39      1.64 o
  -2  -1  11        3.85        4.40      0.38 o
  -1  -1  11       95.62       96.72      2.22 o
   0  -1  11       62.71       56.12      1.38 o
   1  -1  11       21.81       21.88      1.13 o
   2  -1  11        5.55        5.87      0.76 o
   3  -1  11       10.74       10.69      0.77 o
  -5   0  11        2.56        2.23      0.37 o
  -4   0  11        9.78        7.64      0.86 o
  -3   0  11        1.30        1.60      0.27 o
  -2   0  11        0.63        0.62      0.35 o
  -1   0  11        3.04        3.20      0.33 o
   0   0  11        8.16        8.39      0.56 o
   1   0  11       22.71       19.86      1.08 o
   2   0  11        2.66        3.42      0.58 o
  -5   1  11        1.28        1.23      0.28 o
  -4   1  11        1.02        1.41      0.37 o
  -3   1  11        6.65        6.23      0.85 o
  -2   1  11       25.97       25.52      1.73 o
  -1   1  11       11.42       11.04      0.64 o
   0   1  11       13.25       14.33      0.74 o
   1   1  11        4.67        4.06      0.46 o
   2   1  11        1.90        1.12      0.31 o
   3   1  11        4.16        5.21      0.54 o
  -5   2  11        3.90        3.53      0.44 o
  -4   2  11       24.54       23.86      1.49 o
  -3   2  11        0.06        0.29      0.22 o
  -2   2  11       11.43       11.73      0.77 o
  -1   2  11       19.29       17.62      0.82 o
   0   2  11       18.50       18.27      0.84 o
   1   2  11        0.96        0.84      0.17 o
   2   2  11       28.07       25.46      1.45 o
   3   2  11        0.00        0.12      0.10 o
  -5   3  11        2.30        1.72      0.33 o
  -4   3  11        0.31        0.19      0.15 o
  -3   3  11        0.59        0.74      0.31 o
  -2   3  11       17.08       18.12      0.96 o
  -1   3  11        4.30        4.59      0.51 o
   0   3  11       22.37       22.96      1.45 o
   1   3  11       14.49       14.21      0.64 o
   2   3  11        0.18       -0.06      0.17 o
  -4   4  11        2.11        2.38      0.46 o
  -3   4  11        0.46        0.19      0.13 o
  -2   4  11       81.92       84.73      2.02 o
  -1   4  11        9.77       10.45      0.72 o
   0   4  11       81.72       82.44      1.91 o
   1   4  11        3.63        3.81      0.39 o
  -4   5  11        7.46        7.76      0.74 o
  -3   5  11        2.34        2.10      0.43 o
  -2   5  11       31.52       33.53      1.18 o
  -1   5  11       22.48       22.07      0.95 o
   0   5  11       11.35       13.32      1.03 o
   1   5  11        0.01        0.05      0.07 o
  -3   6  11       19.13       18.84      1.08 o
  -2   6  11       37.56       35.53      1.06 o
  -1   6  11        5.43        5.64      0.64 o
   0   6  11        0.80        0.46      0.18 o
  -1  -7  12        0.65        0.41      0.18 o
   0  -7  12        7.29        8.15      0.74 o
  -2  -6  12        0.01       -0.16      0.16 o
  -1  -6  12        4.10        4.09      0.60 o
   0  -6  12        0.87        1.18      0.31 o
   1  -6  12        0.60        0.43      0.13 o
  -3  -5  12        0.28        0.21      0.13 o
  -2  -5  12        1.97        1.37      0.25 o
  -1  -5  12        0.05        0.20      0.17 o
   0  -5  12        7.43        7.22      0.67 o
   1  -5  12       17.53       22.24      1.30 o
   2  -5  12        8.18        7.04      0.67 o
  -4  -4  12       26.41       17.68      0.88 o
  -3  -4  12        0.10        0.07      0.13 o
  -2  -4  12        7.12        6.66      0.81 o
  -1  -4  12        8.34        7.44      0.89 o
   0  -4  12       15.26       15.09      1.19 o
   1  -4  12        2.45        1.82      0.34 o
   2  -4  12       18.69       21.15      1.24 o
  -4  -3  12       24.70       19.13      0.97 o
  -3  -3  12       29.65       29.11      1.50 o
  -2  -3  12        0.46        0.52      0.17 o
  -1  -3  12        0.41        0.46      0.21 o
   0  -3  12        9.94        8.15      0.59 o
   1  -3  12       64.87       65.49      2.34 o
   2  -3  12        1.11        2.12      0.40 o
  -4  -2  12        5.91        5.21      0.41 o
  -3  -2  12        1.63        1.54      0.27 o
  -2  -2  12       18.32       17.91      0.93 o
  -1  -2  12        7.55        6.33      0.56 o
   0  -2  12        5.95        7.57      0.60 o
   1  -2  12        0.76        0.51      0.19 o
   2  -2  12       24.58       26.33      1.43 o
  -4  -1  12       16.01       18.01      1.14 o
  -3  -1  12        0.73        0.52      0.29 o
  -2  -1  12        0.70        0.49      0.18 o
  -1  -1  12        8.46        8.32      0.91 o
   0  -1  12        0.13        0.45      0.25 o
   1  -1  12       97.08       94.51      3.02 o
   2  -1  12       14.11       14.67      1.06 o
  -4   0  12       22.79       23.05      1.33 o
  -3   0  12        9.41       10.56      0.68 o
  -2   0  12       53.33       54.23      2.35 o
  -1   0  12        5.47        5.37      0.52 o
   0   0  12        4.60        4.35      0.70 o
   1   0  12        0.79        0.65      0.26 o
   2   0  12        7.10        5.52      0.64 o
  -4   1  12        4.52        5.03      0.57 o
  -3   1  12        1.75        1.62      0.26 o
  -2   1  12        3.59        3.58      0.63 o
  -1   1  12        0.62        0.54      0.16 o
   0   1  12        1.65        2.53      0.49 o
   1   1  12        9.56        9.38      0.91 o
   2   1  12        0.35        0.62      0.22 o
  -4   2  12       14.41       15.62      1.06 o
  -3   2  12        0.01        0.61      0.26 o
  -2   2  12       18.47       17.47      0.88 o
  -1   2  12       35.93       38.42      1.37 o
   0   2  12        3.71        4.24      0.46 o
   1   2  12        1.77        1.48      0.35 o
   2   2  12        4.83        4.18      0.45 o
  -4   3  12        3.37        4.22      0.54 o
  -3   3  12        1.02        1.56      0.37 o
  -2   3  12       16.19       15.98      0.89 o
  -1   3  12        9.10        9.52      0.66 o
   0   3  12        2.32        2.96      0.39 o
   1   3  12        5.85        4.50      0.38 o
  -4   4  12        1.05        1.10      0.27 o
  -3   4  12       17.41       20.37      1.28 o
  -2   4  12       48.48       51.13      1.40 o
  -1   4  12        0.36        0.67      0.19 o
   0   4  12        0.73        0.53      0.13 o
  -3   5  12        8.69        7.78      0.68 o
  -2   5  12       17.99       18.62      1.12 o
  -1   5  12        0.15        0.11      0.08 o
   0   5  12        0.00        0.02      0.09 o
  -1  -6  13        3.50        4.50      0.53 o
  -2  -5  13        1.39        1.57      0.33 o
  -1  -5  13        0.56        0.40      0.17 o
   0  -5  13        1.89        1.07      0.27 o
   1  -5  13       16.57       16.86      0.92 o
  -3  -4  13        0.01       -0.07      0.08 o
  -2  -4  13        4.90        4.17      0.57 o
  -1  -4  13        3.03        3.55      0.54 o
   0  -4  13        3.52        2.78      0.47 o
   1  -4  13       37.33       39.53      1.58 o
  -3  -3  13        5.48        6.14      0.64 o
  -2  -3  13        0.09        0.08      0.11 o
  -1  -3  13        6.04        7.44      0.80 o
   0  -3  13        0.00       -0.07      0.08 o
   1  -3  13        3.74        2.85      0.40 o
  -3  -2  13        0.48        0.57      0.15 o
  -2  -2  13       32.11       34.38      1.77 o
  -1  -2  13       13.30       13.14      0.72 o
   0  -2  13       30.75       31.92      1.56 o
   1  -2  13       10.81       12.28      0.92 o
   2  -2  13       27.11       30.07      0.88 o
  -4  -1  13        0.76        0.61      0.19 o
  -3  -1  13        3.57        2.94      0.33 o
  -2  -1  13        4.03        3.78      0.39 o
  -1  -1  13        2.80        1.85      0.29 o
   0  -1  13        0.87        0.39      0.20 o
   1  -1  13       25.71       28.55      1.46 o
   2  -1  13        8.09        8.37      0.66 o
  -4   0  13        0.35        0.36      0.10 o
  -3   0  13        0.00        0.30      0.14 o
  -2   0  13        8.95        9.51      0.89 o
  -1   0  13        0.48        0.39      0.12 o
   0   0  13        0.19        0.07      0.10 o
   1   0  13       38.73       40.21      1.70 o
  -4   1  13        1.21        1.58      0.29 o
  -3   1  13        0.52        0.26      0.23 o
  -2   1  13        0.28        0.26      0.14 o
  -1   1  13       18.07       20.66      1.35 o
   0   1  13        0.05        0.31      0.18 o
   1   1  13        0.01        0.30      0.17 o
  -3   2  13        1.02        0.74      0.22 o
  -2   2  13       39.91       41.53      1.85 o
  -1   2  13       18.42       18.70      0.85 o
   0   2  13        2.11        1.40      0.33 o
   1   2  13        7.64        7.31      0.62 o
  -3   3  13        0.97        0.67      0.19 o
  -2   3  13        0.38        0.45      0.19 o
  -1   3  13        5.05        4.83      0.41 o
   0   3  13        3.81        3.59      0.33 o
  -2   4  13       40.53       40.63      1.01 o
  -1   4  13       34.55       33.83      0.95 o
  -2  -3  14        0.10        0.50      0.18 o
  -1  -3  14        0.28        0.25      0.11 o
   0  -3  14        3.02        2.07      0.33 o
  -2  -2  14       16.75       15.68      1.01 o
  -1  -2  14        0.19       -0.10      0.10 o
   0  -2  14       10.27        8.80      0.67 o
  -2  -1  14        1.85        0.75      0.22 o
  -1  -1  14       10.23       10.94      0.57 o
   0  -1  14        0.27        0.25      0.14 o
  -2   0  14        2.25        1.69      0.23 o
  -1   0  14        1.65        1.78      0.23 o
   0   0  14        2.16        2.86      0.42 o
  -2   1  14        2.17        2.50      0.27 o
  -1   1  14        0.01        0.01      0.07 o
   0   1  14        0.69        1.03      0.24 o
  -2   2  14        6.98        6.45      0.41 o
  -1   2  14       21.62       22.00      1.09 o
 
